# Supplementary material for: UMP-CMP kinase 2 gene expression in macrophages is dependent on the IRF3-IFNAR signaling axis
Source: PLoS One. 2021 Oct 27;16(10):e0258989. doi: 10.1371/journal.pone.0258989 (PMC8550426; doi:10.1371/journal.pone.0258989)
Supplement: S1 Table — (XLSX) [file pone.0258989.s008.xlsx]

## Sheet: S1
Supplementary Table 1. Summary of RNA sequencing (RNA seq) data of THP1 macrophages treated with LPS for 1.5, 3, and 6 hours
GeneID	GeneName	LPS - 1.5 hours				LPS - 3 hours				LPS - 6 hours
		Log2FC	Std.Dev.	p-value	adj.p-value	Log2FC	Std. Dev.	p-value	adj.p-value	Log2FC	Std.Dev.	p-value	adj.p-value
ENSG00000000003	TSPAN6	0.398616	0.153985	0.00459557	0.00985663	0.324064	0.156686	0.0305355	0.0477463	-0.119622	0.158013	0.418982	0.520634
ENSG00000000005	TNMD	0	0.854649	NA	NA	0	1.20051	NA	NA	0	1.24171	NA	NA
ENSG00000000419	DPM1	0.24738	0.0601283	3.07384e-05	0.00015735	0.457211	0.0592299	7.73102e-15	1.21143e-13	0.0999709	0.0596649	0.0904961	0.266079
ENSG00000000457	SCYL3	-0.806735	0.0877305	1.65174e-21	2.54926e-20	-0.42392	0.0808131	1.08735e-07	6.84726e-07	0.308536	0.0738925	2.16136e-05	0.000109241
ENSG00000000460	C1orf112	-0.991565	0.108685	2.06343e-21	3.57622e-20	-1.18517	0.109567	1.84818e-28	2.08483e-27	-1.22172	0.10658	2.2908e-31	3.32706e-30
ENSG00000000938	FGR	1.23396	0.0683112	3.8978e-74	2.9122e-72	0.854239	0.0684874	2.14295e-36	6.99194e-35	0.465178	0.0686249	6.05348e-12	7.36966e-11
ENSG00000000971	CFH	0.278889	0.456376	0.253144	0.269606	5.1194	0.563782	1.87507e-21	1.42157e-20	7.72245	0.547061	3.29858e-47	5.10193e-46
ENSG00000001036	FUCA2	0.0762498	0.032568	0.0187815	0.100947	0.0800349	0.0324324	0.013424	0.0858444	-0.0796846	0.0323399	0.0134573	0.0848713
ENSG00000001084	GCLC	-0.250958	0.0689548	0.000213694	0.00177062	-1.59982	0.0711982	4.67154e-113	1.05949e-110	-1.38935	0.0707041	6.26649e-87	4.42407e-85
ENSG00000001167	NFYA	-0.474017	0.0469436	2.21301e-24	4.52994e-23	0.500423	0.0435516	8.9527e-31	2.52198e-29	0.295578	0.0435585	8.65525e-12	1.07514e-10
ENSG00000001460	STPG1	-0.685204	0.169257	5.4887e-06	1.99708e-05	-0.985337	0.175033	2.28753e-09	1.40645e-08	-1.16806	0.175425	3.30899e-12	2.15415e-11
ENSG00000001461	NIPAL3	-0.397646	0.0776068	1.56624e-07	1.21828e-06	-0.82322	0.0826561	5.24805e-24	1.14492e-22	-1.32907	0.0875865	5.63751e-53	1.1388e-51
ENSG00000001497	LAS1L	0.1531	0.0612093	0.0112669	0.0410558	0.915893	0.0588905	2.46753e-55	1.211e-53	1.13269	0.0579543	5.73411e-86	3.25708e-84
ENSG00000001561	ENPP4	0.0890841	0.0828753	0.270897	0.519285	0.474355	0.0828471	6.53641e-09	7.45929e-08	0.457047	0.082825	1.74564e-08	1.23884e-07
ENSG00000001617	SEMA3F	0.278547	0.243304	0.155531	0.233589	-0.0150725	0.264073	0.948602	0.840501	-0.325544	0.278724	0.166169	0.23751
ENSG00000001626	CFTR	0.00810536	0.798939	0.926505	1	0.0139179	1.12063	0.935845	1	0.0102876	1.16556	0.95615	1
ENSG00000001629	ANKIB1	-0.063819	0.0699291	0.353277	0.631267	-0.492094	0.0727777	8.37204e-12	1.13989e-10	0.766018	0.0669122	6.20632e-31	1.35573e-29
ENSG00000001630	CYP51A1	-0.225021	0.0433376	1.72233e-07	1.27347e-06	-0.446558	0.0441885	3.5239e-24	8.58067e-23	-1.20237	0.0479622	1.23924e-139	1.21699e-137
ENSG00000001631	KRIT1	-0.0914973	0.132067	0.461099	0.47734	0.366967	0.128752	0.00328963	0.0115137	0.195217	0.12727	0.108478	0.231212
ENSG00000002016	RAD52	-0.325367	0.157045	0.0231372	0.0417267	-0.689864	0.171093	1.9428e-05	5.06925e-05	-0.0602498	0.148621	0.667548	0.776133
ENSG00000002330	BAD	-0.0315499	0.108664	0.762181	1	-0.493388	0.114692	1.02067e-05	4.10995e-05	-0.517112	0.114571	2.80447e-06	1.54368e-05
ENSG00000002549	LAP3	0.0724624	0.0688677	0.284767	0.848393	0.78644	0.0691388	1.46536e-30	4.60104e-29	2.19514	0.0684912	1.85462e-226	4.62789e-224
ENSG00000002586	CD99	0.33829	0.0512968	2.74126e-11	4.52707e-10	0.293748	0.0514142	9.40141e-09	1.23078e-07	-0.0309239	0.0513947	0.544372	1
ENSG00000002587	HS3ST1	-0.979542	0.154148	6.27922e-12	3.48724e-11	-2.69164	0.182622	9.63066e-51	2.05941e-49	-0.522937	0.141939	9.98111e-05	0.000507204
ENSG00000002726	AOC1	0.151968	0.113493	0.161019	0.326698	-0.106818	0.117711	0.352411	0.562109	-0.433346	0.121349	0.000193047	0.00087711
ENSG00000002745	WNT16	0.00810647	0.798939	0.926495	1	0.0139201	1.12063	0.935835	1	0.01029	1.16556	0.95614	1
ENSG00000002746	HECW1	-0.173146	0.359077	0.448042	0.375353	-0.192334	0.40636	0.532383	0.362994	-1.14487	0.629311	0.00865335	0.00928245
ENSG00000002822	MAD1L1	-0.0509715	0.7013	0.726474	1	-0.0237723	0.959585	0.931636	1	-0.0429926	1.00532	0.887418	1
ENSG00000002834	LASP1	0.216084	0.0432847	5.02322e-07	5.71714e-06	-0.596308	0.0436995	1.03089e-42	4.08474e-41	-1.17027	0.0439621	4.72753e-157	5.45483e-155
ENSG00000002919	SNX11	-0.793771	0.0811347	6.26978e-24	1.46519e-22	-0.224581	0.0738081	0.00212065	0.00931887	0.322918	0.0696246	2.48192e-06	1.19189e-05
ENSG00000002933	TMEM176A	0.198462	0.44695	0.398255	0.361349	0.434574	0.550888	0.223724	0.208354	-0.11325	0.558101	0.747782	0.592877
ENSG00000003056	M6PR	0.31518	0.0332556	1.79636e-21	5.59686e-20	0.352304	0.0330311	1.16251e-26	3.26932e-25	0.235347	0.032861	6.66062e-13	1.0534e-11
ENSG00000003096	KLHL13	-0.0826438	0.457158	0.711682	0.53289	-0.160746	0.571151	0.643085	0.436491	0.990831	0.673074	0.023785	0.0235843
ENSG00000003137	CYP26B1	-0.037025	0.373196	0.869195	0.745966	0.807634	0.471504	0.0197461	0.0428817	3.15666	0.444649	1.2168e-14	4.54265e-14
ENSG00000003147	ICA1	0.243268	0.0852793	0.00340879	0.0116734	-0.578842	0.0953894	6.42553e-10	3.95274e-09	-1.04181	0.100824	7.2922e-26	9.31062e-25
ENSG00000003249	DBNDD1	-0.00762657	0.295002	0.971468	0.950994	-0.28147	0.359574	0.329365	0.361115	-1.09866	0.527333	0.00499548	0.0084549
ENSG00000003393	ALS2	-0.149906	0.0558413	0.00664896	0.0289824	-0.747742	0.0604282	1.08716e-35	3.26711e-34	-0.787119	0.0592881	7.91087e-41	1.28246e-39
ENSG00000003400	CASP10	-0.0879811	0.122771	0.44974	0.701247	-0.450285	0.129971	0.000346817	0.00130248	1.85713	0.117439	3.12511e-57	7.5204e-56
ENSG00000003402	CFLAR	2.65044	0.0609801	0	0	3.95275	0.0605325	0	0	3.42295	0.0606024	0	0
ENSG00000003436	TFPI	0.901544	0.154438	1.84272e-10	8.47007e-10	1.18802	0.147945	6.39502e-17	5.3707e-16	1.10006	0.14659	8.12364e-15	5.66383e-14
ENSG00000003509	NDUFAF7	-0.116487	0.113966	0.284564	0.367041	0.0660447	0.112962	0.549888	1	0.110247	0.109596	0.29835	0.656599
ENSG00000003756	RBM5	0.0527895	0.0435386	0.2223	0.458021	0.369861	0.0429632	5.68297e-18	2.38165e-16	0.212324	0.0428573	6.28229e-07	5.64014e-06
ENSG00000003987	MTMR7	0.440021	0.657999	0.0977225	0.133255	2.9826	1.13063	6.34429e-05	8.19994e-05	2.05312	1.0653	0.00143867	0.00141988
ENSG00000003989	SLC7A2	1.91098	0.173724	8.24479e-30	1.84484e-28	4.58038	0.159496	2.78844e-183	2.82504e-181	5.12311	0.158256	1.66046e-231	2.1584e-229
ENSG00000004059	ARF5	0.0272794	0.0508635	0.588413	0.954125	0.0255239	0.0508268	0.61394	1	-0.331034	0.051474	8.79801e-11	1.01596e-09
ENSG00000004139	SARM1	-1.47558	0.428297	1.15085e-05	2.63349e-05	-1.41059	0.403108	2.48951e-05	4.47968e-05	-1.72703	0.400264	1.22425e-06	2.83245e-06
ENSG00000004142	POLDIP2	-0.14166	0.0517769	0.00575039	0.0208468	0.0431163	0.0512737	0.398224	1	0.144497	0.0505337	0.00396334	0.0232766
ENSG00000004399	PLXND1	0.201252	0.0607864	0.000795383	0.00599121	-0.169498	0.0614516	0.0054885	0.0366452	-0.721745	0.0623786	1.64086e-31	4.77246e-30
ENSG00000004455	AK2	-0.0819105	0.0380332	0.0304295	0.151854	0.447956	0.0364401	6.6779e-35	4.75199e-33	1.03119	0.0351087	1.90176e-190	3.61731e-188
ENSG00000004468	CD38	1.00676	0.21359	7.7759e-08	5.90529e-07	3.20189	0.181233	6.56538e-72	1.96791e-70	4.33175	0.176504	3.96031e-135	1.87002e-133
ENSG00000004478	FKBP4	0.780165	0.0866277	1.1108e-20	2.22858e-19	0.814482	0.0852833	3.05887e-22	3.86788e-21	0.747752	0.0849577	3.58607e-19	3.29001e-18
ENSG00000004487	KDM1A	-0.0728611	0.0464875	0.114317	0.293928	-0.283178	0.0473429	1.90089e-09	2.41741e-08	0.054911	0.0447379	0.217043	0.718751
ENSG00000004534	RBM6	0.498791	0.0597328	2.33361e-17	3.51201e-16	0.101874	0.0606287	0.0907938	0.406089	0.224443	0.0596583	0.000142708	0.00101342
ENSG00000004660	CAMKK1	-1.11868	0.0901465	9.00966e-37	1.56916e-35	-2.40136	0.110622	9.38996e-106	4.30438e-104	-1.33681	0.0890337	6.34175e-52	1.45468e-50
ENSG00000004700	RECQL	-0.0241174	0.0450419	0.589746	0.982087	0.0976708	0.0446362	0.0281019	0.135192	0.0268864	0.0442502	0.541206	1
ENSG00000004766	VPS50	-0.367477	0.0750491	5.66393e-07	3.22793e-06	-0.872087	0.0810549	1.02296e-27	1.12961e-26	-0.473228	0.0742618	9.09451e-11	6.66395e-10
ENSG00000004776	HSPB6	0.080814	0.590547	0.673209	1	-0.230122	0.830515	0.501816	0.604293	-0.0936943	0.829324	0.795629	1
ENSG00000004777	ARHGAP33	-0.806907	0.175918	2.43147e-07	9.73143e-07	-0.518011	0.156879	0.000537346	0.0021326	-0.184174	0.143824	0.175485	0.357895
ENSG00000004779	NDUFAB1	0.154544	0.0623765	0.0120176	0.0401817	0.29011	0.0618098	2.28294e-06	2.20148e-05	0.183323	0.0613163	0.00249751	0.0143715
ENSG00000004799	PDK4	-2.35917	0.300023	2.11244e-17	1.92445e-16	-5.57555	0.852453	1.02619e-12	4.28759e-12	-3.93638	0.436601	1.03309e-21	6.42291e-21
ENSG00000004809	SLC22A16	0.1053	0.0781398	0.168627	0.413552	-0.665856	0.0843188	1.11667e-15	1.09173e-14	-0.313595	0.0800668	6.4509e-05	0.000279569
ENSG00000004838	ZMYND10	-0.249944	0.419469	0.296302	0.270546	-0.191197	0.447729	0.55281	0.388539	-1.06597	0.733006	0.0211687	0.0218048
ENSG00000004846	ABCB5	0.58925	0.905979	0.0408539	0.0508037	4.04454	1.51888	2.80088e-05	4.41523e-05	6.3028	1.26385	4.86656e-09	8.89942e-09
ENSG00000004848	ARX	-0.690575	0.350215	0.00559159	0.00863331	-0.600696	0.313291	0.0230439	0.0295383	-0.81135	0.338751	0.00375664	0.00590432
ENSG00000004864	SLC25A13	0.088756	0.0693825	0.193317	0.330816	-0.118628	0.0709746	0.091724	0.192692	0.41049	0.0662762	3.37074e-10	2.35952e-09
ENSG00000004866	ST7	-0.00131381	0.0882851	0.9878	1	-0.101559	0.0896408	0.250502	0.465638	0.382501	0.084379	3.57055e-06	1.95088e-05
ENSG00000004897	CDC27	0.163349	0.0592919	0.0052841	0.0192341	0.170203	0.0594443	0.00395988	0.0236804	0.632825	0.0586943	1.41311e-27	3.00233e-26
ENSG00000004939	SLC4A1	-0.106079	0.630153	0.562737	1	0.0964976	0.812584	0.769853	1	-0.0865701	0.859936	0.807555	1
ENSG00000004948	CALCR	-0.00352968	0.798657	0.967951	1	-0.00897769	1.12043	0.958586	1	-0.014489	1.16571	0.938277	1
ENSG00000004961	HCCS	-0.091345	0.0751508	0.215107	0.527412	-0.045403	0.0747919	0.539841	1	0.218813	0.0717022	0.00193834	0.00699105
ENSG00000004975	DVL2	-0.289022	0.0969258	0.00202658	0.00623118	-0.928942	0.107363	7.74888e-19	7.38373e-18	-1.0212	0.106139	9.84975e-23	1.25592e-21
ENSG00000005001	PRSS22	1.41008	0.931653	0.00175934	0.00368165	0.710012	0.716349	0.0836394	0.0682421	1.71153	0.871263	0.00237363	0.0022762
ENSG00000005007	UPF1	-0.882264	0.0444357	2.90349e-89	2.78833e-87	-0.0807582	0.0412438	0.0495364	0.179469	0.225657	0.0401879	1.66802e-08	1.72174e-07
ENSG00000005020	SKAP2	0.443561	0.0512783	2.29828e-18	3.42031e-17	0.326272	0.0514302	1.82725e-10	1.7083e-09	-0.460058	0.0531727	2.55085e-18	4.16429e-17
ENSG00000005022	SLC25A5	0.203615	0.0427141	1.60459e-06	1.75932e-05	0.132368	0.0428174	0.00192533	0.0149146	-0.169092	0.0429325	7.48167e-05	0.000559865
ENSG00000005059	MCUB	-0.173471	0.0919445	0.0518925	0.171788	-0.465121	0.0953886	6.9634e-07	4.43296e-06	-0.368219	0.0931909	4.94042e-05	0.000213848
ENSG00000005073	HOXA11	-0.291438	0.157416	0.0424895	0.0764291	-0.115156	0.15404	0.435677	0.766524	-0.706429	0.173539	1.31943e-05	5.67416e-05
ENSG00000005075	POLR2J	0.132795	0.0593727	0.0235548	0.0773067	0.208482	0.0591386	0.000388838	0.00314715	-0.130057	0.0595379	0.0273044	0.127621
ENSG00000005100	DHX33	-0.312993	0.0772821	3.46848e-05	0.000160347	0.50151	0.0704552	6.58192e-13	4.60507e-12	0.51437	0.069569	6.29245e-14	5.40952e-13
ENSG00000005102	MEOX1	0.00810647	0.798939	0.926495	1	0.0139201	1.12063	0.935835	1	0.01029	1.16556	0.95614	1
ENSG00000005108	THSD7A	-0.291618	0.0854308	0.000454971	0.00198013	-1.0739	0.0914604	6.98392e-33	2.01713e-31	-3.13269	0.114837	6.85266e-166	6.19411e-164
ENSG00000005156	LIG3	-0.000374262	0.0659651	0.995404	1	0.486374	0.0623	3.64751e-15	3.66789e-14	0.821118	0.0597433	1.28273e-43	2.15878e-42
ENSG00000005175	RPAP3	-0.154437	0.0608574	0.0101453	0.0346322	-0.512567	0.0624813	1.37376e-16	2.51247e-15	-0.0287995	0.0596952	0.626033	1
ENSG00000005187	ACSM3	-0.217233	0.439191	0.359214	0.381556	-0.548603	0.602357	0.144017	0.111596	-0.378201	0.537064	0.287266	0.213286
ENSG00000005189	REXO5	-0.443791	0.170156	0.00354928	0.00862744	-0.171628	0.158611	0.257857	0.531688	-0.173323	0.152926	0.227568	0.409838
ENSG00000005194	CIAPIN1	-0.370354	0.067567	2.44296e-08	1.78938e-07	-0.0740305	0.0653826	0.253945	0.85827	0.267252	0.0629264	1.70875e-05	0.000154452
ENSG00000005206	SPPL2B	-0.00148901	0.0759289	0.984038	1	-0.377287	0.0790738	1.38082e-06	8.57466e-06	-0.360583	0.0777173	2.25947e-06	1.11108e-05
ENSG00000005238	FAM214B	0.00707824	0.0708603	0.91904	1	-1.05099	0.0748969	9.53455e-46	3.41731e-44	0.213887	0.0706173	0.0021065	0.0129305
ENSG00000005243	COPZ2	-0.385686	0.173459	0.0127354	0.0285309	-0.280342	0.171053	0.0840299	0.115431	-0.194908	0.163536	0.200741	0.290135
ENSG00000005249	PRKAR2B	-0.791334	0.142856	1.65274e-09	7.56142e-09	-1.13545	0.147299	9.65413e-16	7.70494e-15	-1.71337	0.157238	1.41812e-28	1.38724e-27
ENSG00000005302	MSL3	0.62117	0.0604452	1.44615e-25	3.00443e-24	0.332907	0.0610716	4.04212e-08	4.46997e-07	0.404189	0.0601544	1.06429e-11	7.06453e-11
ENSG00000005339	CREBBP	0.154084	0.0404402	0.000127109	0.000614488	-0.0620204	0.0409351	0.128621	0.390791	0.252289	0.039617	1.5555e-10	1.80406e-09
ENSG00000005379	TSPOAP1	0.4176	0.104393	2.99141e-05	0.000156621	0.102218	0.107804	0.333134	0.538696	0.000600464	0.105701	0.995327	1
ENSG00000005381	MPO	-0.124814	0.613788	0.516986	1	-0.239562	0.825592	0.487438	1	-0.0988222	0.821887	0.785593	1
ENSG00000005421	PON1	0.0135837	0.766686	0.900915	1	0.0232189	1.0728	0.913481	1	0.0172501	1.11839	0.940831	1
ENSG00000005436	GCFC2	-0.210422	0.0904454	0.0166004	0.0484363	0.199688	0.0871873	0.0202472	0.0562452	0.387284	0.0852088	3.33426e-06	1.83163e-05
ENSG00000005448	WDR54	0.104977	0.103256	0.291192	0.508189	-0.176181	0.106472	0.0913191	0.191987	-0.76481	0.112036	2.20571e-12	1.76613e-11
ENSG00000005469	CROT	-1.14114	0.183017	1.52182e-11	6.60643e-11	-1.65967	0.190784	1.83532e-19	1.28329e-18	-2.15063	0.198329	1.79602e-28	1.85011e-27
ENSG00000005471	ABCB4	-0.00777406	0.0608844	0.897094	1	-0.741769	0.0652876	1.99485e-30	5.29731e-29	-1.27005	0.0680841	1.28038e-78	6.3341e-77
ENSG00000005483	KMT2E	0.361237	0.0606798	1.57347e-09	1.31853e-08	0.203485	0.061046	0.000791713	0.00429254	0.283782	0.0605424	2.1184e-06	1.82276e-05
ENSG00000005486	RHBDD2	-0.285561	0.0892586	0.000988498	0.0047689	-0.724075	0.093061	2.33681e-15	2.40167e-14	-0.747301	0.0924923	1.72115e-16	1.45199e-15
ENSG00000005513	SOX8	0.187532	0.771797	0.264999	1	0.146337	0.962704	0.615063	0.713418	0.331714	1.06812	0.328844	1
ENSG00000005700	IBTK	0.19739	0.0655578	0.00223502	0.00878448	0.637297	0.0655681	1.06244e-22	2.36236e-21	0.775343	0.0654636	5.87294e-33	1.44589e-31
ENSG00000005801	ZNF195	-0.428096	0.0720098	1.29553e-09	1.05934e-08	0.18491	0.0669805	0.00538761	0.0220099	-0.19712	0.068111	0.0033391	0.0114662
ENSG00000005810	MYCBP2	-0.0426734	0.053922	0.424068	1	-0.469129	0.0547882	7.13118e-18	1.39219e-16	0.16224	0.0535737	0.00225569	0.0165059
ENSG00000005812	FBXL3	-0.402365	0.0629902	8.76276e-11	7.88298e-10	0.853674	0.0566497	5.27906e-52	2.24987e-50	0.767014	0.0563692	9.42205e-43	1.53836e-41
ENSG00000005844	ITGAL	-0.0701806	0.0396729	0.0753015	0.194319	-0.848168	0.0406165	1.62189e-97	1.44557e-95	-1.32895	0.0410566	8.17041e-231	2.10562e-228
ENSG00000005882	PDK2	-0.524813	0.083206	8.3069e-11	5.70215e-10	-1.98448	0.107061	9.20914e-78	2.8063e-76	-2.55382	0.11724	1.19785e-106	5.4152e-105
ENSG00000005884	ITGA3	0.490288	0.0707831	1.52955e-12	1.57201e-11	-0.0553579	0.0712983	0.433394	1	-1.16799	0.0739829	4.54896e-57	1.77874e-55
ENSG00000005889	ZFX	0.228108	0.0649042	0.000360033	0.00162878	1.12355	0.0614779	9.74785e-76	6.05658e-74	0.417152	0.0632153	2.33475e-11	2.9545e-10
ENSG00000005893	LAMP2	0.198039	0.0512146	9.50693e-05	0.000831571	0.233209	0.0513519	5.0407e-06	0.00010614	0.0223811	0.0511997	0.659654	1
ENSG00000005961	ITGA2B	-0.262028	0.467769	0.279185	0.314872	-0.286283	0.522209	0.40509	0.263479	-0.819124	0.725364	0.0610605	0.0461196
ENSG00000005981	ASB4	0	0.854649	NA	NA	0	1.20051	NA	NA	0	1.24171	NA	NA
ENSG00000006007	GDE1	-0.475286	0.0470947	2.32471e-24	5.02346e-23	-0.964709	0.0492825	3.35997e-86	2.57013e-84	-0.886967	0.0479301	3.79595e-77	1.90173e-75
ENSG00000006015	REX1BD	-0.0137234	0.114491	0.900118	1	-0.268573	0.118841	0.0204181	0.068169	-0.764605	0.124947	2.36671e-10	1.69501e-09
ENSG00000006016	CRLF1	0.104262	0.32625	0.636883	0.507941	0.402595	0.379423	0.177601	0.171742	0.13041	0.362785	0.64362	0.454006
ENSG00000006025	OSBPL7	-1.25337	0.139644	1.46042e-20	1.36523e-19	-2.81694	0.188164	2.22718e-52	4.97951e-51	-2.80955	0.179817	9.23112e-57	1.74842e-55
ENSG00000006042	TMEM98	0.00810647	0.798939	0.926495	1	0.0139201	1.12063	0.935835	1	0.01029	1.16556	0.95614	1
ENSG00000006047	YBX2	-0.0124478	0.695469	0.930903	1	0.0479189	0.965529	0.862099	1	-0.0504533	1.00994	0.867313	1
ENSG00000006059	KRT33A	0.00810616	0.798939	0.926498	1	0.0139195	1.12063	0.935838	1	0.0102893	1.16556	0.956142	1
ENSG00000006062	MAP3K14	0.359282	0.0792173	3.41275e-06	1.5456e-05	-0.203402	0.082753	0.0128352	0.0342878	-1.01461	0.0896598	1.67876e-30	2.38646e-29
ENSG00000006071	ABCC8	0.00810647	0.798939	0.926495	1	0.0139201	1.12063	0.935835	1	0.01029	1.16556	0.95614	1
ENSG00000006116	CACNG3	0.00810589	0.798939	0.9265	1	0.013919	1.12063	0.93584	1	0.0102887	1.16556	0.956145	1
ENSG00000006118	TMEM132A	0.687058	0.0954274	6.04138e-14	8.54808e-13	0.64639	0.0944653	3.20812e-12	2.68879e-11	0.465771	0.094631	4.27653e-07	2.18169e-06
ENSG00000006125	AP2B1	0.202561	0.0365869	2.65712e-08	1.99121e-07	0.161628	0.0365484	9.30014e-06	5.64885e-05	-0.119813	0.0367657	0.0010687	0.00708223
ENSG00000006128	TAC1	0	0.854649	NA	NA	0	1.20051	NA	NA	0	1.24171	NA	NA
ENSG00000006194	ZNF263	-0.439393	0.05637	2.92161e-15	3.49643e-14	0.461109	0.0513298	1.72694e-19	3.27851e-18	0.198355	0.0514999	0.000103281	0.000721363
ENSG00000006210	CX3CL1	0.481895	0.862791	0.0637325	1	1.20446	1.27088	0.0218021	0.0277866	0.27259	0.871734	0.46736	0.410938
ENSG00000006282	SPATA20	0.0321844	0.0577545	0.572941	0.931741	-0.191222	0.058524	0.00101076	0.00769111	-0.813294	0.0604766	7.45329e-42	2.15955e-40
ENSG00000006283	CACNA1G	0.755704	0.117541	8.22097e-12	4.79131e-11	0.171836	0.118648	0.137537	0.231982	-0.45624	0.126901	0.000166312	0.000553725
ENSG00000006327	TNFRSF12A	0.0773196	0.0830434	0.340217	0.61149	-1.21696	0.0910471	5.63182e-42	2.00157e-40	0.206362	0.0828149	0.0109852	0.0338292
ENSG00000006377	DLX6	0.128418	0.511017	0.558983	0.57576	0.403697	0.675157	0.280019	0.20788	0.674051	0.75574	0.115918	0.0904138
ENSG00000006432	MAP3K9	0.653317	0.336466	0.00699998	0.00900586	0.424745	0.318538	0.111971	0.117052	1.60413	0.325174	7.21204e-08	1.60377e-07
ENSG00000006451	RALA	0.41843	0.064902	5.57998e-11	5.47106e-10	0.844531	0.0639613	1.76888e-40	6.6394e-39	1.05926	0.063174	5.99028e-64	2.53499e-62
ENSG00000006453	BAIAP2L1	0.0452669	0.238653	0.814899	0.807273	2.0022	0.23779	2.53635e-18	1.21492e-17	1.80505	0.237378	2.99217e-15	1.16036e-14
ENSG00000006459	KDM7A	1.24735	0.0710929	4.23555e-70	3.05852e-68	2.11719	0.0691709	8.25737e-207	1.84787e-204	2.46059	0.068565	2.21671e-283	6.0792e-281
ENSG00000006468	ETV1	-0.0290673	0.120332	0.799346	0.818975	-1.34043	0.154779	2.3682e-19	1.65083e-18	-2.12273	0.173001	1.18461e-35	1.45303e-34
ENSG00000006530	AGK	-0.161817	0.0674223	0.0147405	0.0584834	-0.0725216	0.0664193	0.271164	0.898717	0.37834	0.0624677	8.6354e-10	5.55189e-09
ENSG00000006534	ALDH3B1	-0.130258	0.0741655	0.0733813	0.202002	-0.552923	0.0760573	1.92061e-13	3.06114e-12	-1.25132	0.0783654	2.37543e-58	9.07472e-57
ENSG00000006555	TTC22	-0.010462	0.714286	0.938315	1	0.113727	1.00596	0.669156	1	-0.0426603	1.04004	0.881464	1
ENSG00000006576	PHTF2	0.153192	0.0785447	0.046244	0.129743	-0.231066	0.0810636	0.00392121	0.0248931	0.46637	0.0775089	8.84125e-10	1.08257e-08
ENSG00000006606	CCL26	0.192487	0.716264	0.29591	1	0.0753104	0.873382	0.809339	1	0.0561507	0.910243	0.869063	1
ENSG00000006607	FARP2	-0.214393	0.100897	0.0275409	0.049622	0.10481	0.0976047	0.274821	0.52333	0.463024	0.0939837	4.20444e-07	1.92393e-06
ENSG00000006611	USH1C	0.0860742	0.308574	0.691603	0.534955	-1.45836	0.700725	0.0020331	0.00302308	-3.29712	1.38553	0.000106468	0.000185673
ENSG00000006625	GGCT	-0.586147	0.0969697	3.0049e-10	2.33704e-09	-0.319263	0.0925471	0.000457187	0.00154944	-0.467549	0.093093	2.53543e-07	1.4958e-06
ENSG00000006634	DBF4	-0.902215	0.115771	2.06242e-16	2.97558e-15	-0.8249	0.11058	1.96635e-14	1.58927e-13	-0.83887	0.108423	2.22723e-15	2.19449e-14
ENSG00000006638	TBXA2R	0.309273	0.137977	0.016156	0.0326981	-1.35064	0.179777	2.92043e-15	2.61254e-14	-1.12578	0.16771	2.41596e-12	1.58193e-11
ENSG00000006652	IFRD1	0.718944	0.048233	2.32484e-51	1.13602e-49	1.02729	0.0467624	6.06319e-108	5.95625e-106	0.876176	0.0466393	2.03689e-79	1.07324e-77
ENSG00000006659	LGALS14	0	0.854649	NA	NA	0	1.20051	NA	NA	0	1.24171	NA	NA
ENSG00000006695	COX10	0.0180921	0.101229	0.853038	1	0.530677	0.0979845	3.40467e-08	1.92947e-07	0.54959	0.0971987	6.34003e-09	4.27438e-08
ENSG00000006704	GTF2IRD1	0.196174	0.101284	0.0445328	0.13487	-0.380468	0.109781	0.000392959	0.00157926	-0.230763	0.104754	0.0229142	0.080153
ENSG00000006712	PAF1	-0.0582157	0.0625304	0.345324	0.621029	-0.487492	0.0652147	4.78556e-14	7.15328e-13	-0.234106	0.0624341	0.000147727	0.000601628
ENSG00000006715	VPS41	0.240775	0.0525883	3.76415e-06	2.41146e-05	-0.0624472	0.0537457	0.242879	0.90444	-0.570537	0.0557087	4.981e-25	9.76594e-24
ENSG00000006740	ARHGAP44	-0.0597011	0.259959	0.767891	0.584308	0.14697	0.279504	0.546713	0.435155	-0.902296	0.375457	0.00304523	0.00447915
ENSG00000006744	ELAC2	-0.6078	0.0602254	1.05874e-24	2.08199e-23	-0.270357	0.056912	1.76514e-06	1.68435e-05	0.271508	0.0531812	2.58941e-07	2.27018e-06
ENSG00000006747	SCIN	-0.662299	0.199292	0.000110046	0.00025115	-0.91798	0.204768	1.19084e-06	4.34332e-06	-0.362779	0.173298	0.0232803	0.0607041
ENSG00000006756	ARSD	-0.32647	0.0499564	4.22789e-11	4.26246e-10	-0.267526	0.0494703	5.57235e-08	6.43712e-07	-0.511536	0.0498902	5.07074e-25	9.92679e-24
ENSG00000006757	PNPLA4	-0.423018	0.11887	0.000169579	0.000428305	-0.46693	0.119373	5.8239e-05	0.000255092	-0.361308	0.115316	0.00111517	0.00335192
ENSG00000006788	MYH13	0.00810616	0.798939	0.926498	1	0.0368711	1.12271	0.831344	1	0.0102893	1.16556	0.956142	1
ENSG00000006831	ADIPOR2	-0.0844182	0.0478571	0.0754023	0.194047	-0.372356	0.0493394	3.41519e-14	5.21957e-13	-0.385066	0.0483485	1.01477e-15	1.66903e-14
ENSG00000006837	CDKL3	0.602356	0.255459	0.00312405	0.00760017	0.150971	0.250854	0.501535	0.493017	0.10092	0.241658	0.632788	0.70673
ENSG00000007001	UPP2	-0.0208191	0.604352	0.908121	1	-0.0514952	0.814034	0.874755	1	-0.0889782	0.853277	0.803158	1
ENSG00000007038	PRSS21	0	0.854649	NA	NA	0	1.20051	NA	NA	0	1.24171	NA	NA
ENSG00000007047	MARK4	0.449004	0.0747365	8.05635e-10	6.77204e-09	-0.479975	0.0798361	1.15042e-09	1.35826e-08	-0.0649988	0.0755362	0.381885	0.877867
ENSG00000007062	PROM1	0.0191624	0.73804	0.877831	1	0.0865994	1.03853	0.722692	1	0.0242541	1.07435	0.926979	1
ENSG00000007080	CCDC124	0.108347	0.0810863	0.171545	0.433239	0.304672	0.0807189	0.000133461	0.000679854	0.241431	0.0800138	0.00209423	0.00742845
ENSG00000007129	CEACAM21	-0.383201	0.211344	0.03242	0.0559714	-1.29363	0.27444	1.42255e-07	4.40128e-07	-1.76156	0.283201	4.74485e-11	1.98013e-10
ENSG00000007168	PAFAH1B1	-0.106668	0.0473031	0.0230524	0.102388	-0.420025	0.048383	2.77564e-18	5.20053e-17	-0.0793002	0.046439	0.085753	0.344267
ENSG00000007171	NOS2	0.823252	0.215338	7.19927e-06	2.26696e-05	-1.18896	0.249802	1.38404e-07	5.42091e-07	-2.94309	0.322629	1.03606e-21	6.43988e-21
ENSG00000007174	DNAH9	0	0.854649	NA	NA	0	1.20051	NA	NA	0	1.24171	NA	NA
ENSG00000007202	KIAA0100	0.149993	0.0337975	8.36151e-06	8.41512e-05	-0.36224	0.0343562	4.23411e-26	1.10316e-24	-0.319135	0.034083	5.51069e-21	9.62426e-20
ENSG00000007216	SLC13A2	0	0.854649	NA	NA	0	1.20051	NA	NA	0	1.24171	NA	NA
ENSG00000007237	GAS7	-0.551795	0.0526009	2.45171e-26	9.43707e-25	-0.861004	0.05318	1.17527e-59	1.34215e-57	-0.562255	0.052284	2.23073e-27	5.82883e-26
ENSG00000007255	TRAPPC6A	-0.18579	0.107543	0.0718135	0.18569	-0.184039	0.108556	0.0833871	0.177906	-0.507089	0.111893	2.63432e-06	1.45368e-05
ENSG00000007264	MATK	0.928876	0.0746011	3.79068e-37	1.1919e-35	0.376296	0.0748708	3.79021e-07	3.81264e-06	-0.252166	0.0765384	0.000795915	0.00375658
ENSG00000007306	CEACAM7	0	0.854649	NA	NA	0	1.20051	NA	NA	0	1.24171	NA	NA
ENSG00000007312	CD79B	-0.265116	0.409048	0.268871	0.249806	-0.801376	0.597828	0.0404095	0.0467988	-0.363461	0.468562	0.272041	0.209092
ENSG00000007314	SCN4A	-0.0653199	0.50863	0.759594	1	-0.372949	0.769656	0.315547	0.286091	-0.752401	0.993394	0.0991312	0.111801
ENSG00000007341	ST7L	0.197713	0.0653644	0.00213438	0.0100116	-0.206609	0.0682955	0.00228338	0.0149756	-0.0933286	0.0657247	0.150536	0.333327
ENSG00000007350	TKTL1	0.304428	0.0779889	6.55773e-05	0.000353484	0.482857	0.0780036	3.75226e-10	5.05073e-09	-0.0406698	0.0783038	0.597249	1
ENSG00000007372	PAX6	0.177497	0.588676	0.401304	0.811257	0.54391	0.841323	0.170781	0.171394	-0.334715	0.856469	0.386902	0.267629
ENSG00000007376	RPUSD1	-0.888167	0.104431	5.81778e-19	7.99354e-18	-1.34177	0.107609	5.43032e-37	7.63167e-36	-0.335381	0.0950539	0.000286242	0.00128866
ENSG00000007384	RHBDF1	1.39818	0.0679625	4.04179e-95	4.0562e-93	0.703019	0.0696606	2.08973e-24	4.73394e-23	-0.469219	0.0748185	1.76668e-10	2.24802e-09
ENSG00000007392	LUC7L	0.446472	0.0769037	2.77286e-09	2.76153e-08	0.600983	0.0760923	1.33555e-15	1.30258e-14	0.685536	0.0751372	2.18597e-20	2.07677e-19
ENSG00000007402	CACNA2D2	-0.130393	0.613891	0.501171	1	-0.470169	0.927583	0.211908	1	-0.123276	0.801211	0.737444	1
ENSG00000007516	BAIAP3	0.407393	0.255693	0.0442903	0.0474429	0.469114	0.264598	0.0444305	0.0522035	-0.10347	0.262799	0.645983	0.510006
ENSG00000007520	TSR3	-0.012973	0.0731935	0.856708	1	0.00884278	0.0731917	0.902932	1	0.258395	0.0708964	0.000214195	0.000878217
ENSG00000007541	PIGQ	0.0386209	0.0924819	0.667011	1	-0.198197	0.0948214	0.0336592	0.162644	-0.263976	0.0941572	0.00398431	0.0133957
ENSG00000007545	CRAMP1	0.148052	0.0737657	0.0407809	0.105301	0.448552	0.0714999	2.36423e-10	1.49243e-09	0.672976	0.0693068	8.45107e-23	1.00399e-21
ENSG00000007866	TEAD3	0.699479	0.461244	0.0143535	0.0200132	0.493322	0.428227	0.124096	0.103768	-0.0752372	0.409973	0.804033	0.502726
ENSG00000007908	SELE	10.0575	1.178	3.3096e-20	3.2192e-19	9.27226	1.19058	1.00551e-17	8.69122e-17	7.7289	1.17673	2.99749e-13	1.7577e-12
ENSG00000007923	DNAJC11	-0.0823534	0.0503328	0.0988208	0.256711	-0.0459623	0.0500605	0.35643	1	0.49994	0.0479665	8.9069e-26	1.77897e-24
ENSG00000007933	FMO3	-0.0774887	0.659509	0.642658	1	0.362462	0.965275	0.291946	1	0.0629593	0.914415	0.852979	1
ENSG00000007944	MYLIP	0.923123	0.16779	1.27537e-09	5.89444e-09	0.381542	0.164873	0.0149621	0.0455816	0.753244	0.162001	8.46433e-07	3.66564e-06
ENSG00000007952	NOX1	-0.0116975	0.659622	0.941141	1	-0.031333	0.906003	0.91644	1	-0.174163	0.974304	0.601062	1
ENSG00000007968	E2F2	-1.77715	0.153764	2.28967e-32	6.82578e-31	-3.45246	0.224967	2.44216e-55	5.71933e-54	-3.12797	0.196434	4.09549e-59	1.11011e-57
ENSG00000008018	PSMB1	0.194165	0.0435199	7.07549e-06	7.05367e-05	0.266368	0.0433916	7.28259e-10	9.70163e-09	0.169033	0.0431809	8.26717e-05	0.00061542
ENSG00000008056	SYN1	0.537873	0.444356	0.0451664	0.056908	1.33914	0.517272	0.000617336	0.000964019	1.6622	0.496382	5.54256e-05	0.000115417
ENSG00000008083	JARID2	0.90942	0.0471457	1.79176e-84	1.54644e-82	1.25724	0.0463184	1.61888e-163	2.4838e-161	0.589277	0.0470721	2.18221e-36	5.87726e-35
ENSG00000008086	CDKL5	-0.418833	0.183581	0.00953374	0.0188471	-0.49158	0.187532	0.0051076	0.0100194	-0.00737007	0.168077	0.962422	1
ENSG00000008118	CAMK1G	5.75951	1.23972	4.58585e-08	1.34777e-07	5.51851	1.26905	9.13299e-08	2.09158e-07	5.1012	1.29669	3.79271e-07	8.73491e-07
ENSG00000008128	CDK11A	0.0635187	0.15739	0.659222	0.644553	-0.174225	0.16789	0.275296	0.309773	-0.0410072	0.158346	0.782338	0.896778
ENSG00000008130	NADK	-0.112191	0.0848194	0.174959	0.380443	0.463231	0.0847294	2.96418e-08	2.19115e-07	1.72621	0.08379	3.43872e-95	2.27767e-93
ENSG00000008196	TFAP2B	0.0141548	0.763565	0.898448	1	0.0936418	1.08042	0.669456	1	0.0179721	1.1137	0.939352	1
ENSG00000008197	TFAP2D	0.00810647	0.798939	0.926495	1	0.0139201	1.12063	0.935835	1	0.01029	1.16556	0.95614	1
ENSG00000008226	DLEC1	-0.163742	0.259552	0.419037	0.362058	0.031203	0.270969	0.895866	0.631356	-1.26197	0.39387	0.0001396	0.00025704
ENSG00000008256	CYTH3	-0.742279	0.0495167	5.45769e-52	2.76726e-50	-1.85164	0.0568008	3.61663e-234	9.82689e-232	-2.43462	0.0610297	0	0
ENSG00000008277	ADAM22	-0.263914	0.13288	0.0341356	0.0557301	-0.724822	0.147611	2.88819e-07	1.56451e-06	-1.34497	0.162728	1.47349e-17	1.09633e-16
ENSG00000008282	SYPL1	0.308519	0.0669227	2.77647e-06	1.80562e-05	0.431631	0.0667911	7.12829e-11	9.94506e-10	0.473045	0.0664415	5.28535e-13	6.54946e-12
ENSG00000008283	CYB561	-0.808666	0.117146	2.37725e-13	1.97634e-12	-0.75027	0.112016	6.24153e-12	5.10214e-11	-0.302572	0.101892	0.00218416	0.00689424
ENSG00000008294	SPAG9	0.952157	0.0488694	3.97489e-86	6.5274e-84	2.12234	0.04812	0	0	2.31029	0.048023	0	0
ENSG00000008300	CELSR3	0.401301	0.130085	0.000992658	0.00240952	0.472194	0.130439	0.000184184	0.000719376	0.608147	0.128778	8.23204e-07	3.56634e-06
ENSG00000008311	AASS	0.0584096	0.356724	0.794312	0.604854	0.0880655	0.416674	0.777057	0.557934	0.455304	0.431218	0.151883	0.13737
ENSG00000008323	PLEKHG6	1.40168	1.41989	0.00344031	0.00695706	5.8984	1.30896	4.92633e-08	9.10743e-08	3.78742	1.49636	4.85332e-05	7.34956e-05
ENSG00000008324	SS18L2	-0.0100787	0.0743328	0.890073	1	-0.0527206	0.0746193	0.475551	0.835787	0.220042	0.0707914	0.00160024	0.00649237
ENSG00000008382	MPND	0.0601656	0.0938586	0.508573	0.545676	0.140093	0.0934461	0.127865	0.325454	-0.0422189	0.0927122	0.640982	1
ENSG00000008394	MGST1	0.0908358	0.071953	0.198655	0.468124	0.354498	0.070189	3.44457e-07	2.24491e-06	0.491257	0.0686499	3.87745e-13	2.78395e-12
ENSG00000008405	CRY1	0.824284	0.117423	9.56933e-14	5.59522e-13	0.45876	0.116921	5.63343e-05	0.000250572	0.500703	0.115708	6.91614e-06	2.61387e-05
ENSG00000008438	PGLYRP1	0	0.854649	NA	NA	0	1.20051	NA	NA	0	1.24171	NA	NA
ENSG00000008441	NFIX	-0.456343	0.132431	0.000221331	0.000550313	-1.07206	0.151901	1.57137e-13	1.30689e-12	-0.333616	0.125188	0.00527342	0.0142766
ENSG00000008513	ST3GAL1	-0.197218	0.051383	0.000106996	0.000537166	0.277993	0.0505774	3.34823e-08	2.69941e-07	0.778797	0.049941	2.01631e-55	7.58164e-54
ENSG00000008516	MMP25	0.0737734	0.252013	0.711109	0.741643	0.18817	0.272511	0.431623	0.433508	0.761558	0.278185	0.00154384	0.00347365
ENSG00000008517	IL32	0.786244	0.139561	9.81005e-10	8.85283e-09	1.13528	0.135	3.09838e-18	3.33268e-17	1.57025	0.130802	3.86003e-34	6.55493e-33
ENSG00000008710	PKD1	0.147759	0.0619568	0.0156433	0.0520289	-0.0894123	0.062631	0.150573	0.527901	0.321133	0.0617685	1.42045e-07	1.35508e-06
ENSG00000008735	MAPK8IP2	0.237456	0.504335	0.316541	0.37596	0.393459	0.621626	0.283966	0.196164	0.830383	0.731583	0.0590286	0.0456692
ENSG00000008838	MED24	0.149834	0.0494601	0.00224754	0.00958977	-0.242396	0.0511057	1.88348e-06	1.96513e-05	-0.243827	0.0502054	9.83296e-07	8.50475e-06
ENSG00000008853	RHOBTB2	-0.812944	0.0713998	2.03866e-31	5.25611e-30	-2.77138	0.0899284	3.30363e-210	6.98e-208	-2.1496	0.0792265	3.75666e-163	3.28412e-161
ENSG00000008869	HEATR5B	0.059468	0.0636821	0.343616	0.618792	-0.383619	0.0662604	5.29121e-09	6.19e-08	-0.0750024	0.0632414	0.230317	0.561781
ENSG00000008952	SEC62	0.0730755	0.0557722	0.185356	0.398863	-0.265542	0.0568178	2.58686e-06	1.82852e-05	-0.128552	0.0557635	0.0200005	0.0991146
ENSG00000008988	RPS20	0.346129	0.0527723	3.40882e-11	5.77266e-10	0.544369	0.0529059	4.3115e-25	1.11371e-23	0.355712	0.0528982	1.15628e-11	1.71486e-10
ENSG00000009307	CSDE1	0.48456	0.0322914	2.51587e-51	2.10963e-49	0.595993	0.0322797	1.96334e-76	1.37934e-74	0.32994	0.0322823	1.11953e-24	2.72511e-23
ENSG00000009335	UBE3C	0.242623	0.0359114	1.142e-11	1.93834e-10	0.20025	0.0358904	2.23951e-08	2.85926e-07	0.705775	0.0347428	2.81538e-92	2.16957e-90
ENSG00000009413	REV3L	-0.0569439	0.077926	0.455463	0.771465	2.97625	0.0733446	0	0	0.570228	0.0763003	3.01063e-14	4.22376e-13
ENSG00000009694	TENM1	-0.0215392	0.357755	0.923269	0.781153	0.118105	0.411619	0.702672	0.516663	-0.443066	0.501072	0.199988	0.224956
ENSG00000009709	PAX7	0	0.854649	NA	NA	0	1.20051	NA	NA	0	1.24171	NA	NA
ENSG00000009724	MASP2	0.11597	0.729546	0.448787	1	0.135102	0.975226	0.634125	1	0.291236	1.06795	0.373479	1
ENSG00000009765	IYD	0	0.854649	NA	NA	0	1.20051	NA	NA	0	1.24171	NA	NA
ENSG00000009780	FAM76A	-0.926854	0.124216	2.59795e-15	2.43999e-14	-0.985173	0.121383	5.98985e-17	5.31531e-16	-0.620935	0.112004	1.01537e-08	5.13504e-08
ENSG00000009790	TRAF3IP3	0.179531	0.0804371	0.0223954	0.0693098	-1.42846	0.0967758	1.2603e-50	5.18544e-49	-1.64959	0.0969052	6.93091e-66	1.70785e-64
ENSG00000009830	POMT2	-0.11837	0.0928907	0.189017	0.265535	-0.0877403	0.0930271	0.338234	0.613894	0.293736	0.0886687	0.000690064	0.00316406
ENSG00000009844	VTA1	-0.0346729	0.0457615	0.445355	0.758804	-0.172013	0.0461138	0.000180855	0.00146042	0.0685104	0.0447193	0.123362	0.465089
ENSG00000009950	MLXIPL	0.746195	0.0696481	5.59977e-28	1.26924e-26	0.311245	0.0700629	7.36806e-06	6.56823e-05	-1.36733	0.0802836	5.21029e-66	2.45107e-64
ENSG00000009954	BAZ1B	-0.963574	0.0449757	2.09049e-103	2.3119e-101	-1.1928	0.045392	2.12157e-153	2.71989e-151	-0.681189	0.0432719	2.38562e-56	9.31289e-55
ENSG00000010017	RANBP9	0.450986	0.0592737	1.19262e-14	1.38838e-13	-0.167586	0.0615846	0.00614973	0.037372	-0.517083	0.0628149	8.06328e-17	6.69888e-16
ENSG00000010030	ETV7	0.136651	0.324657	0.536931	0.878561	4.38511	0.377367	2.75613e-33	5.0443e-32	7.77864	0.366451	5.8359e-102	2.21269e-100
ENSG00000010072	SPRTN	-0.48483	0.0656524	5.59088e-14	7.64296e-13	-0.365088	0.0638169	8.17753e-09	5.8868e-08	-0.219392	0.0611746	0.000286129	0.00115807
ENSG00000010165	EEF1AKNMT	-0.335725	0.055269	8.04985e-10	7.22259e-09	-0.615574	0.0565527	6.18898e-28	1.69493e-26	-0.31948	0.0542811	2.82327e-09	2.85335e-08
ENSG00000010219	DYRK4	-0.457031	0.267564	0.0283393	0.0551635	-0.592163	0.278636	0.0146252	0.0233652	-0.806499	0.298465	0.0015564	0.002838
ENSG00000010244	ZNF207	0.180504	0.0338119	8.32602e-08	1.01795e-06	0.353326	0.0334589	3.60469e-26	9.64536e-25	0.675731	0.0328417	1.41361e-94	1.09176e-92
ENSG00000010256	UQCRC1	0.413584	0.0693836	1.24691e-09	1.83262e-08	0.191829	0.0696496	0.0054656	0.0372849	-0.377987	0.0702244	4.56298e-08	4.43422e-07
ENSG00000010270	STARD3NL	0.407948	0.0562242	2.0472e-13	2.25956e-12	0.449088	0.0559066	6.39743e-16	1.03517e-14	0.32743	0.055652	2.81e-09	3.15008e-08
ENSG00000010278	CD9	0.581731	0.0552912	1.45826e-26	3.1802e-25	0.511578	0.0552079	1.13763e-20	2.49167e-19	-0.236768	0.05684	2.58366e-05	0.000200665
ENSG00000010282	HHATL	0.150637	0.650294	0.423942	1	0.449386	0.949431	0.223143	0.351221	0.0696087	0.854328	0.844816	1
ENSG00000010292	NCAPD2	-0.257195	0.0756394	0.000518087	0.00225222	-0.954997	0.0833634	3.0498e-31	8.56983e-30	-0.910728	0.0807856	3.39475e-30	7.28008e-29
ENSG00000010295	IFFO1	-0.690555	0.0688906	1.15295e-24	2.90854e-23	-1.57093	0.0770061	9.11922e-94	4.43429e-92	-0.131552	0.0626539	0.0336863	0.0925435
ENSG00000010310	GIPR	0.674091	0.311063	0.00368804	0.00501847	0.597937	0.298135	0.0190512	0.0243094	-0.164171	0.295977	0.504029	0.421092
ENSG00000010318	PHF7	-0.780955	0.205359	9.35127e-06	3.45986e-05	-1.07106	0.20893	2.84594e-08	8.34677e-08	-1.53724	0.218812	2.19246e-13	1.02469e-12
ENSG00000010319	SEMA3G	-2.63892	0.172367	2.0634e-55	4.62803e-54	-3.57101	0.213004	2.65687e-65	5.14206e-64	-4.29972	0.249348	8.81158e-69	1.91332e-67
ENSG00000010322	NISCH	-0.56264	0.0527257	3.32679e-27	1.36766e-25	-1.90996	0.0554722	7.74911e-261	2.48601e-258	-2.16546	0.055661	0	0
ENSG00000010327	STAB1	0.412335	0.0935591	5.11093e-06	2.89506e-05	0.302777	0.0941829	0.00108486	0.0075915	-0.498845	0.0970805	1.27197e-07	6.6657e-07
ENSG00000010361	FUZ	-0.0430531	0.232714	0.821269	0.613274	-0.272202	0.262693	0.24185	0.238579	-0.395877	0.270173	0.0850589	0.10428
ENSG00000010379	SLC6A13	-0.01592	0.403339	0.943596	0.848378	-0.185796	0.510613	0.582523	0.377296	-0.275553	0.531884	0.430967	0.252291
ENSG00000010404	IDS	0.335971	0.0845962	4.52187e-05	0.000208836	0.148814	0.0858473	0.0790353	0.188577	-0.416199	0.0893305	1.79613e-06	9.79255e-06
ENSG00000010438	PRSS3	0	0.854649	NA	NA	0	1.20051	NA	NA	0	1.24171	NA	NA
ENSG00000010539	ZNF200	-0.624582	0.0712778	2.98749e-19	5.56436e-18	0.10729	0.0637003	0.0898084	0.365174	0.495038	0.0608108	1.81689e-16	1.53287e-15
ENSG00000010610	CD4	-0.242278	0.0542556	6.39793e-06	5.47659e-05	-0.545876	0.0553628	3.38722e-23	5.42657e-22	-0.911832	0.0562694	8.97115e-60	3.72077e-58
ENSG00000010626	LRRC23	-0.0783219	0.161526	0.594405	0.594021	-0.523087	0.180962	0.00209987	0.00548164	-0.58603	0.182555	0.000497013	0.00122619
ENSG00000010671	BTK	-0.0640749	0.0544189	0.234216	0.645767	0.330037	0.0531055	4.17402e-10	4.85953e-09	0.714025	0.0519233	1.43135e-43	4.33315e-42
ENSG00000010704	HFE	-0.13381	0.229036	0.478652	0.555832	-0.135792	0.243846	0.536504	0.679442	-0.0267897	0.227946	0.894404	0.778851
ENSG00000010803	SCMH1	0.359619	0.0448852	6.85006e-16	8.84534e-15	0.0517061	0.045749	0.256637	0.611379	0.011891	0.045126	0.790984	1
ENSG00000010810	FYN	0.600343	0.0535961	7.50393e-30	1.88433e-28	0.347141	0.0537294	8.25646e-11	7.87906e-10	0.820251	0.0530642	1.56123e-54	5.8991e-53
ENSG00000010818	HIVEP2	2.09701	0.20535	2.05392e-26	6.72985e-25	7.0246	0.195458	2.85819e-284	8.76489e-282	5.79126	0.195792	1.29396e-193	2.16561e-191
ENSG00000010932	FMO1	0.00810647	0.798939	0.926495	1	0.0139201	1.12063	0.935835	1	0.01029	1.16556	0.95614	1
ENSG00000011007	ELOA	0.102472	0.0394549	0.00902112	0.0532884	1.20204	0.0374171	1.16895e-227	3.17319e-225	1.26488	0.0371052	1.17417e-255	3.48694e-253
ENSG00000011009	LYPLA2	0.285239	0.0611929	2.29788e-06	1.48546e-05	0.0809241	0.0618546	0.187791	0.716794	0.0423709	0.0611511	0.483772	1
ENSG00000011021	CLCN6	-0.487369	0.0730106	8.8662e-12	9.82106e-11	-0.901065	0.0765021	8.6211e-33	2.44528e-31	-0.842607	0.0743562	2.01145e-30	2.59072e-29
ENSG00000011028	MRC2	-0.219667	0.0456222	1.23069e-06	7.6769e-06	-0.565943	0.0462022	8.82209e-35	2.92422e-33	-0.978122	0.0466742	2.73897e-98	2.26498e-96
ENSG00000011052	NME1-NME2	0	0.854649	NA	NA	0	1.20051	NA	NA	0	1.24171	NA	NA
ENSG00000011083	SLC6A7	0.163053	0.433812	0.481654	0.47734	-0.649239	0.729175	0.10958	0.0932354	-0.340343	0.590561	0.355671	0.219406
ENSG00000011105	TSPAN9	-0.340619	0.353117	0.147657	0.157483	-0.691154	0.436694	0.0353198	0.0414753	-1.38487	0.563407	0.00119993	0.00202385
ENSG00000011114	BTBD7	-0.308074	0.0698856	7.18176e-06	4.11213e-05	0.106964	0.0680354	0.112947	0.444564	0.0191892	0.0673509	0.772915	1
ENSG00000011132	APBA3	1.00804	0.0875067	2.98971e-32	9.7887e-31	0.976102	0.0865528	2.16902e-30	5.75031e-29	0.928693	0.0859345	5.86101e-28	7.01864e-27
ENSG00000011143	MKS1	-0.586101	0.125403	5.82905e-07	1.72248e-06	-1.24874	0.140191	2.97824e-20	3.0628e-19	-0.969315	0.128939	9.29586e-15	5.8221e-14
ENSG00000011198	ABHD5	0.185374	0.080102	0.0179142	0.0509768	0.525376	0.0776732	7.64485e-12	6.2197e-11	0.495278	0.0769031	5.51355e-11	4.09518e-10
ENSG00000011201	ANOS1	0.220053	0.0955598	0.0173433	0.0553551	0.500027	0.0936737	5.63062e-08	3.89212e-07	0.582829	0.0921831	9.63655e-11	6.10899e-10
ENSG00000011243	AKAP8L	0.368304	0.0589941	2.51395e-10	2.19326e-09	0.266445	0.0592791	6.07852e-06	6.06132e-05	0.521073	0.0579176	1.00635e-19	1.65381e-18
ENSG00000011258	MBTD1	-0.130727	0.089893	0.134618	0.247597	0.00640541	0.0888928	0.941755	1	-0.342313	0.0910063	0.000113937	0.000531361
ENSG00000011260	UTP18	-0.140343	0.0487171	0.00367571	0.0148236	-0.213013	0.0488476	1.18935e-05	0.000113442	0.0982947	0.0466062	0.033808	0.154934
ENSG00000011275	RNF216	-0.408689	0.0486282	2.20902e-17	3.33383e-16	-1.08476	0.0529514	2.4522e-94	2.11957e-92	-0.424413	0.0474567	2.09197e-19	3.43204e-18
ENSG00000011295	TTC19	-0.36626	0.0788615	1.9819e-06	1.08511e-05	-0.761654	0.0832372	1.62084e-20	1.41545e-19	-1.0696	0.0851476	4.75862e-37	8.0596e-36
ENSG00000011304	PTBP1	0.503412	0.0457799	1.34425e-28	5.6974e-27	1.03451	0.0454791	1.57335e-115	1.699e-113	0.652106	0.0455803	6.43892e-47	1.52497e-45
ENSG00000011332	DPF1	-0.458953	0.515946	0.0893566	0.125844	-0.819582	0.644064	0.0429891	0.040501	-0.206655	0.452273	0.520138	0.348096
ENSG00000011347	SYT7	0.225656	0.199427	0.190539	0.248102	-0.224942	0.222965	0.270545	0.331595	-0.873549	0.267303	0.000210152	0.000596958
ENSG00000011376	LARS2	-0.407286	0.0614241	1.70981e-11	2.02875e-10	-0.926831	0.0662503	2.77854e-45	6.71286e-44	0.215745	0.055348	8.32994e-05	0.00035689
ENSG00000011405	PIK3C2A	-0.177491	0.0970973	0.0587358	0.154054	-0.585067	0.100499	2.84402e-09	3.27142e-08	-0.0941542	0.0967444	0.317803	0.595788
ENSG00000011422	PLAUR	1.66883	0.0509496	1.33676e-236	3.76268e-234	1.62359	0.050978	8.22792e-224	4.53262e-221	1.16888	0.051039	5.31669e-117	5.17946e-115
ENSG00000011426	ANLN	-0.700079	0.0746632	6.13897e-22	1.19007e-20	-1.30084	0.0789614	2.84703e-62	1.55651e-60	-1.87509	0.0828828	3.25397e-114	2.51063e-112
ENSG00000011451	WIZ	0.132085	0.0481424	0.00567726	0.0223983	0.799129	0.045777	7.65775e-69	4.69977e-67	0.676825	0.045625	2.70562e-50	9.16689e-49
ENSG00000011454	RABGAP1	0.113426	0.0535308	0.0323454	0.0934929	-0.194219	0.0552916	0.000412547	0.00313397	0.0219181	0.05258	0.674394	1
ENSG00000011465	DCN	-0.125588	0.577539	0.536902	1	-0.432122	0.866614	0.249249	0.302551	0.0400817	0.700129	0.913584	1
ENSG00000011478	QPCTL	0.230954	0.104868	0.0219476	0.0736285	-0.0566738	0.108536	0.593973	1	-0.615533	0.115631	3.53995e-08	1.73685e-07
ENSG00000011485	PPP5C	0.0115515	0.0567498	0.836924	1	-0.450874	0.0589239	1.32561e-14	2.22079e-13	-0.383824	0.0577898	1.89988e-11	2.22857e-10
ENSG00000011523	CEP68	-0.809884	0.0928654	1.21206e-19	1.91717e-18	-0.542423	0.0869889	2.45511e-10	1.37235e-09	-0.360836	0.0835616	1.01753e-05	5.24397e-05
ENSG00000011566	MAP4K3	0.620549	0.0965837	2.1096e-11	1.97078e-10	0.9622	0.0947153	4.0893e-25	4.16561e-24	0.913446	0.0941408	5.53725e-23	6.65057e-22
ENSG00000011590	ZBTB32	0.0770884	0.580013	0.691888	0.539814	4.89965	1.36133	1.36832e-06	2.72578e-06	5.92289	1.2395	1.30226e-08	2.60588e-08
ENSG00000011600	TYROBP	0.267656	0.0620989	1.23859e-05	0.000121556	0.3694	0.0624328	2.51814e-09	3.23116e-08	0.077561	0.0621409	0.206964	0.84544
ENSG00000011638	TMEM159	-0.614015	0.119697	4.8093e-08	3.72378e-07	-0.47556	0.11366	1.79133e-05	8.1838e-05	0.124384	0.100743	0.203945	0.480635
ENSG00000011677	GABRA3	0.0113255	0.779466	0.910985	1	0.0194003	1.09191	0.922284	1	0.049126	1.14034	0.820279	1
ENSG00000012048	BRCA1	-1.36665	0.0676632	8.50457e-92	8.9255e-90	-1.95597	0.0714518	4.9472e-166	8.15326e-164	-2.17545	0.0717419	4.96195e-203	8.48121e-201
ENSG00000012061	ERCC1	0.775969	0.0695676	3.54907e-30	9.88414e-29	0.562403	0.0691627	2.21268e-16	4.10644e-15	-0.0485615	0.069559	0.479127	1
ENSG00000012124	CD22	0.48766	0.0549018	2.38127e-19	3.71025e-18	-0.187724	0.0567197	0.000872235	0.00464468	-1.43966	0.062663	9.33317e-118	7.61257e-116
ENSG00000012171	SEMA3B	-0.429919	0.49428	0.104368	0.127661	-0.160609	0.431961	0.612108	0.465534	0.27364	0.407399	0.367619	0.261575
ENSG00000012174	MBTPS2	-0.114278	0.0634506	0.067775	0.179019	-0.0331114	0.0629378	0.596272	1	0.112312	0.0611745	0.0634699	0.159807
ENSG00000012211	PRICKLE3	-0.56408	0.101313	5.92279e-09	4.10685e-08	-1.04155	0.107301	2.84898e-23	2.75031e-22	-0.558142	0.0990537	6.95976e-09	4.47348e-08
ENSG00000012223	LTF	0.097256	0.684505	0.550374	1	0.393296	1.03441	0.243533	1	0.165907	0.970397	0.618342	1
ENSG00000012232	EXTL3	-0.340616	0.0477052	5.9781e-13	6.35635e-12	-0.856257	0.0504282	2.35412e-65	1.36447e-63	-0.0438254	0.0453015	0.33051	1
ENSG00000012504	NR1H4	0.00810647	0.798939	0.926495	1	0.0139201	1.12063	0.935835	1	0.01029	1.16556	0.95614	1
ENSG00000012660	ELOVL5	0.468682	0.0445453	2.76007e-26	5.95133e-25	0.728102	0.0443332	4.19557e-61	2.27079e-59	0.387961	0.0444383	1.54053e-18	1.8231e-17
ENSG00000012779	ALOX5	-0.587449	0.0671213	4.24023e-19	6.52238e-18	-1.0393	0.0685999	7.60864e-53	3.09615e-51	-2.06756	0.0725016	7.51721e-180	1.07528e-177
ENSG00000012817	KDM5D	0.384574	0.0548899	1.36328e-12	1.5276e-11	0.157009	0.0555618	0.00449143	0.0300764	-0.189515	0.0561558	0.000656658	0.00432267
ENSG00000012822	CALCOCO1	0.823074	0.0550258	5.26094e-52	2.36804e-50	0.770237	0.054625	1.05117e-45	3.99915e-44	0.448363	0.0551431	2.21697e-16	3.73746e-15
ENSG00000012963	UBR7	-0.284162	0.0478379	2.10215e-09	1.84817e-08	-0.880958	0.0510196	1.53732e-67	9.28819e-66	-0.683483	0.0488147	4.64481e-45	1.43023e-43
ENSG00000012983	MAP4K5	0.224084	0.0882624	0.00903692	0.0368298	0.747009	0.0863167	1.48985e-18	1.72471e-17	1.10326	0.0843328	5.45318e-40	8.68488e-39
ENSG00000013016	EHD3	0.282168	0.816218	0.151886	1	0.397949	1.021	0.244299	1	0.309959	1.00394	0.380745	1
ENSG00000013275	PSMC4	0.342901	0.054114	1.48941e-10	1.98796e-09	0.435455	0.0540107	5.15545e-16	6.28078e-15	0.190453	0.0539624	0.00037006	0.00260814
ENSG00000013288	MAN2B2	-0.000275546	0.0430095	0.994856	1	-0.0380113	0.043034	0.375531	1	-0.295982	0.0432384	5.71473e-12	7.12304e-11
ENSG00000013293	SLC7A14	0	0.854649	NA	NA	0	1.20051	NA	NA	0	1.24171	NA	NA
ENSG00000013297	CLDN11	0.295697	0.421454	0.224862	0.215771	0.149675	0.465345	0.646665	0.421137	-0.129896	0.481733	0.694494	0.439242
ENSG00000013306	SLC25A39	0.0166102	0.0641787	0.792915	1	0.0788927	0.0643718	0.216997	0.582863	-0.0692371	0.0640472	0.274089	0.917082
ENSG00000013364	MVP	0.0829098	0.0631874	0.183373	0.619409	0.292744	0.0631872	3.05557e-06	3.12632e-05	1.17523	0.0624903	7.89744e-80	5.26614e-78
ENSG00000013374	NUB1	0.313522	0.077498	3.52976e-05	0.000331196	1.55441	0.0766455	1.01932e-92	8.74881e-91	2.57663	0.0755993	4.45173e-256	1.3589e-253
ENSG00000013375	PGM3	0.186077	0.0600767	0.00170685	0.00687736	0.170541	0.0601171	0.00430146	0.0274707	0.148743	0.0592712	0.0112248	0.0633833
ENSG00000013392	RWDD2A	-0.787	0.147316	5.16878e-09	2.51829e-08	-0.807341	0.142244	3.31993e-09	1.90014e-08	-0.613641	0.136177	2.30226e-06	1.05242e-05
ENSG00000013441	CLK1	0.939185	0.0759413	1.07285e-36	3.59402e-35	1.08076	0.0750973	5.09488e-48	2.24924e-46	0.606698	0.0754067	3.04558e-16	4.45259e-15
ENSG00000013503	POLR3B	-0.799603	0.107056	3.88181e-15	2.81814e-14	-1.60528	0.118851	7.95416e-43	1.70428e-41	-0.175042	0.0932622	0.0542597	0.166366
ENSG00000013523	ANGEL1	-0.36448	0.0682726	5.51807e-08	3.89297e-07	-0.564747	0.0693374	1.97055e-16	3.32696e-15	-0.320562	0.0673234	1.36271e-06	8.47546e-06
ENSG00000013561	RNF14	-0.176955	0.0487575	0.000252489	0.00127908	-0.138797	0.0483753	0.00396271	0.0270246	0.0737662	0.0467266	0.112152	0.419003
ENSG00000013563	DNASE1L1	-0.0189294	0.0656387	0.769735	1	-0.144621	0.0662845	0.0278842	0.151316	-0.616742	0.0679004	3.67085e-20	6.10401e-19
ENSG00000013573	DDX11	-0.918407	0.0821008	1.34726e-30	4.32347e-29	-1.10447	0.0826473	7.94755e-42	1.77534e-40	-0.793132	0.0771846	2.20798e-25	2.45888e-24
ENSG00000013583	HEBP1	0.173517	0.0731145	0.0155901	0.0572606	-0.0133695	0.0744764	0.856156	1	-0.0397157	0.0729724	0.580644	1
ENSG00000013588	GPRC5A	0.604768	0.627335	0.0428196	0.0460796	3.68573	0.754104	6.46863e-09	1.55063e-08	2.12904	0.770678	0.000178508	0.000325383
ENSG00000013619	MAMLD1	0.83062	0.146439	6.32582e-10	4.716e-09	2.93202	0.12454	2.18868e-124	1.15599e-122	3.15091	0.123103	1.52871e-146	1.02458e-144
ENSG00000013725	CD6	-0.68533	0.178427	1.31135e-05	4.75291e-05	-1.65624	0.211473	2.55348e-16	1.2499e-15	-2.59645	0.252735	2.91324e-26	2.11653e-25
ENSG00000013810	TACC3	-1.1274	0.0690832	3.01229e-61	1.88285e-59	-2.32347	0.0808636	9.45323e-183	1.73646e-180	-2.17421	0.0764676	6.93448e-179	9.61514e-177
ENSG00000014123	UFL1	-0.593942	0.0642359	4.51138e-21	8.40382e-20	-1.04958	0.0662921	1.79457e-57	9.28513e-56	-0.547379	0.0630566	1.59813e-18	2.54029e-17
ENSG00000014138	POLA2	-0.975436	0.149924	2.30707e-12	1.22308e-11	-1.20029	0.150847	1.12557e-16	9.35103e-16	-0.244581	0.122968	0.0377836	0.0891514
ENSG00000014164	ZC3H3	-0.3178	0.0823655	7.60443e-05	0.000467882	0.12403	0.0790951	0.112836	0.438928	0.775069	0.0759682	4.88107e-25	5.46072e-24
ENSG00000014216	CAPN1	0.346364	0.0648656	5.80661e-08	4.09411e-07	-0.0342111	0.0656116	0.599322	1	-0.331043	0.0659971	3.65748e-07	3.43284e-06
ENSG00000014257	ACP3	0.306059	0.0498621	5.85171e-10	5.10038e-09	0.164915	0.050191	0.000965034	0.00643507	-0.505101	0.0521872	1.67332e-22	3.07793e-21
ENSG00000014641	MDH1	0.0893551	0.043158	0.0371773	0.179781	-0.0139001	0.0433296	0.74756	1	-0.62013	0.0443507	6.90464e-45	2.14016e-43
ENSG00000014824	SLC30A9	0.0225823	0.0566914	0.687106	1	-0.00332879	0.0568403	0.953034	1	-0.189088	0.0567651	0.000769405	0.00518612
ENSG00000014914	MTMR11	1.08482	0.080839	1.62381e-42	7.46954e-41	0.809351	0.0810548	4.26551e-24	9.33133e-23	0.526519	0.0815103	4.49471e-11	3.10679e-10
ENSG00000014919	COX15	-0.639394	0.106931	3.14236e-10	1.61978e-09	-0.669166	0.105125	7.4816e-11	5.78841e-10	-0.354014	0.0976856	0.00019041	0.000938351
ENSG00000015133	CCDC88C	0.241771	0.0714854	0.000571727	0.00226347	-0.978208	0.0838787	2.52485e-32	3.16048e-31	-0.260342	0.073759	0.000331602	0.00150287
ENSG00000015153	YAF2	0.370978	0.140157	0.00435054	0.0093717	-0.207422	0.150935	0.152344	0.355465	-0.296151	0.150094	0.0356627	0.0928072
ENSG00000015171	ZMYND11	-0.324673	0.102766	0.0010164	0.00426095	-0.287273	0.102749	0.00436805	0.014011	0.222759	0.0971115	0.0183488	0.0616524
ENSG00000015285	WAS	-0.0430615	0.0470226	0.356124	0.889127	-0.461721	0.0486042	1.38323e-21	2.09694e-20	-0.39193	0.0476036	1.09503e-16	1.64667e-15
ENSG00000015413	DPEP1	-0.207749	0.220778	0.260555	0.326118	0.0170806	0.221278	0.932979	0.818416	-0.729941	0.271273	0.00191302	0.00436284
ENSG00000015475	BID	0.217989	0.0508006	1.48718e-05	0.000145062	0.4248	0.0507366	3.95916e-17	7.52764e-16	0.367034	0.0506514	2.73585e-13	4.40366e-12
ENSG00000015479	MATR3	0.137965	0.506191	0.534134	0.575757	0.0886029	0.629986	0.799176	0.57421	0.347028	0.670806	0.366654	0.242942
ENSG00000015520	NPC1L1	0.555551	0.823282	0.0502666	1	-0.258528	0.810467	0.460581	0.386388	-0.105894	0.801335	0.772674	0.738217
ENSG00000015532	XYLT2	-0.842169	0.0762143	7.86796e-30	2.36509e-28	-2.22454	0.0934866	2.82143e-126	1.91671e-124	-1.19819	0.0765153	3.30314e-56	7.06891e-55
ENSG00000015568	RGPD5	-0.268965	0.0803041	0.000606711	0.00304052	-0.357446	0.0811212	8.16453e-06	4.7563e-05	-0.156907	0.0783419	0.0414522	0.113215
ENSG00000015592	STMN4	0.00810498	0.798939	0.926509	1	0.0368687	1.12271	0.831354	1	0.0351043	1.16715	0.851302	1
ENSG00000015676	NUDCD3	-0.524478	0.0496529	1.33156e-26	3.1853e-25	-1.16759	0.0534235	4.55498e-107	4.43999e-105	-0.631232	0.0489495	1.61097e-38	4.3669e-37
ENSG00000016082	ISL1	-0.0649558	0.497835	0.763394	0.775169	-0.533952	0.844835	0.176783	0.141338	-1.14887	1.12615	0.0302982	0.0235201
ENSG00000016391	CHDH	-0.390689	0.645733	0.125557	0.138307	-0.670892	0.82089	0.107491	0.0916345	-0.447108	0.653398	0.250667	0.189956
ENSG00000016402	IL20RA	0.0944304	0.547734	0.647645	1	0.000524716	0.721515	0.998776	0.714828	0.230645	0.73394	0.543686	0.35381
ENSG00000016490	CLCA1	0.00810616	0.798939	0.926498	1	0.0139195	1.12063	0.935838	1	0.0102893	1.16556	0.956142	1
ENSG00000016602	CLCA4	0.00810647	0.798939	0.926495	1	0.0139201	1.12063	0.935835	1	0.01029	1.16556	0.95614	1
ENSG00000016864	GLT8D1	-0.652146	0.0715523	1.01696e-20	1.96588e-19	-1.28223	0.0766043	3.58197e-64	1.17082e-62	-1.03789	0.0725022	2.5884e-47	4.64047e-46
ENSG00000017260	ATP2C1	0.471343	0.0393344	1.73477e-33	8.95327e-32	1.43238	0.0377799	0	0	1.53635	0.0374555	0	0
ENSG00000017427	IGF1	-0.358615	0.620726	0.15121	0.165212	1.77853	0.63105	0.000167523	0.000279155	2.21247	0.591671	6.98887e-06	1.46281e-05
ENSG00000017483	SLC38A5	0.251528	0.114589	0.0213259	0.0661047	0.163761	0.11671	0.150566	0.290577	1.26399	0.112577	3.26884e-30	4.68246e-29
ENSG00000017797	RALBP1	0.236957	0.046594	2.97315e-07	2.10751e-06	-0.264891	0.0486144	4.44143e-08	5.20807e-07	-0.263794	0.0477291	2.59451e-08	2.4818e-07
ENSG00000018189	RUFY3	0.405544	0.0947704	9.37857e-06	4.65798e-05	0.901664	0.0916798	1.35652e-23	1.49526e-22	1.35884	0.0879655	8.47475e-55	1.9523e-53
ENSG00000018236	CNTN1	-0.488539	0.850452	0.0632042	0.498265	-0.871632	1.09603	0.0560628	0.0644816	-0.239432	0.750187	0.529399	0.533958
ENSG00000018280	SLC11A1	0.198893	0.0890104	0.0215401	0.0728667	-0.186953	0.0907693	0.0366004	0.190693	-1.14759	0.0947841	1.18408e-34	2.86339e-33
ENSG00000018408	WWTR1	1.20207	0.202376	1.02337e-10	5.05136e-10	0.256563	0.202965	0.173637	0.230076	0.154767	0.1974	0.387646	0.479872
ENSG00000018510	AGPS	-0.0858657	0.0482162	0.0726145	0.200022	-0.618042	0.0507043	1.60769e-34	5.28619e-33	-0.289506	0.0481654	1.40118e-09	1.44338e-08
ENSG00000018610	CXorf56	0.0131189	0.0801182	0.867026	1	-0.0597485	0.0808956	0.454982	0.902822	-0.0929098	0.0792411	0.232664	0.517919
ENSG00000018625	ATP1A2	-0.294498	0.530712	0.228682	0.294202	-0.36069	0.598884	0.318588	0.285097	-0.619858	0.716549	0.136596	0.104384
ENSG00000018699	TTC27	0.0164284	0.0623962	0.789575	1	0.249324	0.0607203	3.57007e-05	0.000184183	0.752747	0.0576328	1.46111e-39	2.30425e-38
ENSG00000018869	ZNF582	-0.295175	0.208012	0.0961251	0.153636	0.0376149	0.203412	0.842401	0.72728	-0.134698	0.200797	0.458713	0.452127
ENSG00000019102	VSIG2	-0.0205635	0.6061	0.908909	1	-0.210433	0.851727	0.530219	1	-0.264935	0.901026	0.472483	1
ENSG00000019144	PHLDB1	0.327851	0.0454035	3.43199e-13	4.03776e-12	0.886443	0.0430552	6.28973e-95	5.35818e-93	0.389308	0.0441312	6.82332e-19	1.07219e-17
ENSG00000019169	MARCO	0.221716	0.219599	0.228259	0.287147	0.343987	0.231028	0.101277	0.137126	0.838827	0.231808	6.18798e-05	0.000185304
ENSG00000019186	CYP24A1	1.6703	1.74765	0.00217161	0.0293146	3.64149	1.89985	0.000197905	0.00034011	0.904964	1.15003	0.0608881	0.094153
ENSG00000019485	PRDM11	-0.548062	0.265878	0.00858637	0.0186102	-2.23826	0.400471	9.53085e-10	3.08731e-09	-0.280013	0.234642	0.173783	0.185387
ENSG00000019505	SYT13	-0.0813123	0.654597	0.631563	1	-0.0375015	0.871755	0.903813	1	-0.20528	0.945168	0.555044	1
ENSG00000019549	SNAI2	0.60866	0.266895	0.00371385	0.0050507	0.284415	0.258101	0.215073	0.209905	-0.703261	0.322315	0.00844854	0.0130142
ENSG00000019582	CD74	0.180105	0.0725272	0.0114122	0.0394856	0.0711394	0.0731742	0.326397	1	0.0861691	0.0723706	0.226855	0.761916
ENSG00000019991	HGF	-0.068115	0.417512	0.762998	0.614722	0.156771	0.482198	0.63571	0.478814	0.136547	0.476883	0.678276	0.430873
ENSG00000019995	ZRANB1	0.0507977	0.087625	0.551549	0.809989	0.0971801	0.0876885	0.261279	0.480507	0.359131	0.084979	1.54389e-05	7.91079e-05
ENSG00000020129	NCDN	-0.269683	0.063123	1.46158e-05	8.04159e-05	0.426438	0.0603128	1.07996e-12	1.56895e-11	0.786493	0.0591273	5.63172e-41	8.90344e-40
ENSG00000020181	ADGRA2	-0.0425591	0.100124	0.659768	0.82753	-0.411776	0.106742	8.09048e-05	0.000298633	-0.955464	0.115633	2.44664e-17	2.41716e-16
ENSG00000020256	ZFP64	-0.862062	0.097261	2.67745e-20	3.33078e-19	-1.80849	0.112663	4.162e-59	1.02203e-57	-0.885203	0.0924507	2.04661e-22	2.58419e-21
ENSG00000020426	MNAT1	-0.0577407	0.122581	0.619412	0.624459	-0.279894	0.128469	0.0247677	0.0676883	-0.0298674	0.119873	0.795647	1
ENSG00000020577	SAMD4A	0.44047	0.140981	0.000733697	0.00338455	2.96911	0.141536	1.42027e-99	1.27942e-97	3.08494	0.14136	1.41214e-107	1.03096e-105
ENSG00000020633	RUNX3	-0.876562	0.0662583	1.81462e-41	1.20237e-39	-0.940455	0.0658274	3.883e-47	1.66739e-45	0.571756	0.064591	3.30355e-19	6.57289e-18
ENSG00000020922	MRE11	-0.35135	0.0727699	8.41859e-07	5.31081e-06	-0.816906	0.0764775	2.91181e-27	7.07524e-26	-0.951499	0.0762526	1.72365e-36	2.48219e-35
ENSG00000021300	PLEKHB1	0.125345	0.36656	0.580779	0.474869	0.125407	0.427707	0.690542	0.509854	-0.0545647	0.426617	0.86027	0.669314
ENSG00000021355	SERPINB1	-0.00185	0.0677668	0.977872	1	0.658778	0.063087	6.3694e-26	1.6264e-24	1.8295	0.0577829	6.9138e-221	1.33605e-218
ENSG00000021461	CYP3A43	0.00810625	0.798939	0.926497	1	0.0533205	1.1251	0.758761	1	0.0102895	1.16556	0.956141	1
ENSG00000021488	SLC7A9	0.0343965	0.677392	0.822061	1	-0.0366932	0.930231	0.899255	1	-0.0600046	0.975429	0.850275	1
ENSG00000021574	SPAST	-0.401406	0.0897717	3.96533e-06	1.78435e-05	-1.09482	0.098146	5.67145e-30	6.65263e-29	-0.0339854	0.0849293	0.683083	1
ENSG00000021645	NRXN3	-0.327495	0.677149	0.162849	1	-0.0784386	0.629746	0.821644	0.59554	-1.21932	1.18464	0.0252538	0.0401475
ENSG00000021762	OSBPL5	0.0768326	0.0978627	0.416858	0.590021	-1.44137	0.133682	2.00813e-28	2.55127e-27	-1.10426	0.11929	2.75381e-21	3.11414e-20
ENSG00000021776	AQR	-0.0518661	0.045816	0.254166	0.517067	-0.0900203	0.0458304	0.0486675	0.2335	0.0637153	0.0447489	0.152136	0.539907
ENSG00000021826	CPS1	-0.223855	0.643761	0.288453	1	-0.414142	0.860226	0.265765	0.247938	-0.243827	0.817468	0.518684	0.409501
ENSG00000021852	C8B	0	0.854649	NA	NA	0	1.20051	NA	NA	0	1.24171	NA	NA
ENSG00000022267	FHL1	0.311642	0.0674804	2.64745e-06	1.96294e-05	-0.316517	0.0724228	1.01975e-05	5.89099e-05	-2.00885	0.0955645	4.77344e-99	1.79764e-97
ENSG00000022277	RTF2	0.0769027	0.0431618	0.072934	0.189164	-0.0913003	0.0435393	0.0353796	0.134717	-0.438862	0.044142	1.45581e-23	2.76659e-22
ENSG00000022355	GABRA1	-1.45059	0.420152	1.16247e-05	2.24253e-05	-2.00888	0.447833	2.81133e-07	6.01505e-07	-2.36849	0.461115	1.13739e-08	2.87165e-08
ENSG00000022556	NLRP2	-0.0638313	0.119023	0.572923	0.639645	-0.55363	0.128668	8.80486e-06	3.92511e-05	-1.02042	0.135888	8.96964e-15	6.23856e-14
ENSG00000022567	SLC45A4	-0.51614	0.080209	3.80179e-11	3.15017e-10	-1.40125	0.0920989	1.35064e-53	2.6028e-52	-0.29137	0.0754202	8.4144e-05	0.000401291
ENSG00000022840	RNF10	0.428126	0.04538	1.88044e-21	3.29061e-20	0.421352	0.0452996	9.80571e-21	1.31156e-19	0.299051	0.0451463	2.60122e-11	3.06748e-10
ENSG00000022976	ZNF839	-0.270804	0.0869504	0.00136855	0.0060979	-0.730591	0.0937459	2.06843e-15	1.73066e-14	-0.319913	0.0855342	0.000130288	0.000654155
ENSG00000023041	ZDHHC6	0.144417	0.0604848	0.0155889	0.0493062	-0.0727608	0.0616879	0.235059	0.815793	0.00696181	0.0598514	0.906466	1
ENSG00000023171	GRAMD1B	-0.630011	0.0895936	3.05987e-13	4.16085e-12	-0.95737	0.0938488	2.69554e-25	4.00516e-24	-0.0536805	0.0770089	0.478475	0.877986
ENSG00000023191	RNH1	0.191551	0.0731045	0.00757907	0.0463855	0.202343	0.0736426	0.00552869	0.0368888	0.00650226	0.0731957	0.928149	1
ENSG00000023228	NDUFS1	0.000626523	0.0437969	0.988511	1	-0.12863	0.0440883	0.00341571	0.016724	-0.171326	0.0436005	7.75051e-05	0.000593556
ENSG00000023287	RB1CC1	0.750482	0.0795783	2.55352e-22	4.77675e-21	0.644099	0.0788291	1.27803e-16	1.59935e-15	0.357834	0.0788194	3.66683e-06	3.19432e-05
ENSG00000023318	ERP44	0.346507	0.0470716	1.14791e-13	1.28687e-12	0.5533	0.0466177	9.22189e-33	1.94952e-31	0.713863	0.0460894	1.18991e-54	4.50924e-53
ENSG00000023330	ALAS1	0.868587	0.0503355	3.09243e-68	2.00158e-66	0.363931	0.0502747	3.50826e-13	5.9349e-12	0.658723	0.0501039	5.65028e-40	1.97976e-38
ENSG00000023445	BIRC3	6.02756	0.180691	3.93306e-245	2.1083e-242	7.09386	0.180472	0	0	6.67279	0.180475	1.21929e-300	3.8295e-298
ENSG00000023516	AKAP11	-0.261449	0.0795344	0.000770093	0.00489919	-0.702708	0.0815231	2.33714e-18	3.16946e-17	-0.119045	0.0791502	0.125711	0.465293
ENSG00000023572	GLRX2	0.0270192	0.0746492	0.712116	1	-0.243775	0.0770397	0.00138164	0.00479471	-0.271906	0.075735	0.000257801	0.00115625
ENSG00000023608	SNAPC1	0.713033	0.144933	7.58636e-08	2.9828e-07	1.22556	0.138539	5.40088e-20	3.85817e-19	1.14119	0.137215	1.12067e-17	7.86277e-17
ENSG00000023697	DERA	-0.297246	0.0958483	0.00133801	0.00597332	-0.485883	0.0987587	5.33484e-07	2.76237e-06	-0.81563	0.102383	3.75605e-16	3.61791e-15
ENSG00000023734	STRAP	0.235166	0.0490565	1.33066e-06	8.85805e-06	0.504742	0.0481407	6.10024e-26	1.56849e-24	0.359379	0.0480266	4.72823e-14	6.30707e-13
ENSG00000023839	ABCC2	0.198863	0.239889	0.305973	0.286056	-0.578617	0.309239	0.0271203	0.0342603	-0.331112	0.278741	0.159081	0.180403
ENSG00000023892	DEF6	-0.216063	0.0620822	0.000418264	0.00205285	-1.0957	0.0658615	3.1373e-63	1.73324e-61	-2.03207	0.0700827	8.37603e-186	1.24518e-183
ENSG00000023902	PLEKHO1	0.513681	0.0712475	1.76092e-13	1.94289e-12	0.310388	0.0712449	1.09453e-05	0.000112399	0.889373	0.0716096	4.0981e-36	1.32152e-34
ENSG00000023909	GCLM	-0.864284	0.101163	4.49566e-19	6.78455e-18	0.464273	0.0899138	1.56494e-07	1.65644e-06	0.702141	0.0894003	1.17028e-15	1.8138e-14
ENSG00000024048	UBR2	-0.127346	0.0434095	0.00314819	0.0120647	-0.572022	0.0451099	3.88134e-37	1.28979e-35	0.0304271	0.0420603	0.467184	1
ENSG00000024422	EHD2	0.158862	0.0958381	0.0868381	0.216792	-0.760025	0.1061	2.2524e-13	1.61317e-12	-0.606779	0.102952	1.33759e-09	9.19578e-09
ENSG00000024526	DEPDC1	-0.729036	0.208602	4.08558e-05	0.000128173	-1.81492	0.261541	2.22134e-13	1.60284e-12	-2.72817	0.323299	7.29922e-19	5.91628e-18
ENSG00000024862	CCDC28A	0.140139	0.0735318	0.0521024	0.142267	-0.189719	0.0764094	0.0121072	0.036376	-0.77715	0.0817376	4.88442e-22	5.59534e-21
ENSG00000025039	RRAGD	0.368865	0.0562407	3.18028e-11	2.89074e-10	-0.405175	0.0611303	2.46638e-11	3.35099e-10	-1.02003	0.0655572	2.09978e-55	8.45217e-54
ENSG00000025156	HSF2	0.0404747	0.0773562	0.593192	1	-0.0415763	0.0781375	0.590696	1	-0.408718	0.079928	1.82086e-07	9.59292e-07
ENSG00000025293	PHF20	-0.0699753	0.0550654	0.199079	0.420811	-0.575634	0.0571265	3.55649e-24	8.80195e-23	0.0564668	0.0540099	0.29179	0.94116
ENSG00000025423	HSD17B6	-0.21605	0.301057	0.320428	0.293123	-0.467094	0.357844	0.105541	0.111929	-0.60993	0.383667	0.0412712	0.0495169
ENSG00000025434	NR1H3	0.563422	0.103485	1.19506e-08	6.88561e-08	-0.0338424	0.108063	0.749226	1	0.662039	0.101483	2.15511e-11	1.61603e-10
ENSG00000025708	TYMP	0.937255	0.103798	4.93715e-21	8.66717e-20	2.38851	0.0983942	2.02242e-131	1.70947e-129	3.69368	0.0971356	0	0
ENSG00000025770	NCAPH2	-0.224263	0.0772758	0.00302981	0.0114152	-0.448403	0.0788775	8.75162e-09	1.01047e-07	-0.538867	0.0788941	3.51953e-12	2.39655e-11
ENSG00000025772	TOMM34	0.676122	0.055835	1.00975e-34	3.1856e-33	1.05882	0.0545872	7.66246e-85	5.89032e-83	1.07695	0.054127	5.93817e-89	3.44861e-87
ENSG00000025796	SEC63	0.215692	0.0421016	2.53065e-07	1.68389e-06	0.235564	0.0420783	1.95206e-08	2.50474e-07	0.398595	0.0417152	7.29175e-22	1.63058e-20
ENSG00000025800	KPNA6	-0.0624658	0.048607	0.195093	0.423629	0.332255	0.0471914	1.55148e-12	1.63783e-11	0.49991	0.046375	1.95701e-27	4.25472e-26
ENSG00000026025	VIM	1.91703	0.0399438	0	0	2.53526	0.0398666	0	0	2.19104	0.0398738	0	0
ENSG00000026036	RTEL1-TNFRSF6B	0	0.854649	NA	NA	0	1.20051	NA	NA	0	1.24171	NA	NA
ENSG00000026103	FAS	1.17507	0.319392	6.78118e-06	2.34989e-05	3.53098	0.266008	2.04357e-42	3.7927e-41	3.7709	0.262987	6.53032e-49	1.03148e-47
ENSG00000026297	RNASET2	0.108595	0.0585948	0.060713	0.22952	0.102336	0.0586969	0.0794122	0.262812	-0.0251625	0.0583062	0.663041	1
ENSG00000026508	CD44	2.05594	0.0564029	8.87718e-293	6.17603e-290	4.32567	0.0560713	0	0	4.55322	0.056048	0	0
ENSG00000026559	KCNG1	0.640296	0.127303	6.84841e-08	3.00869e-07	0.65653	0.125097	6.08462e-08	2.44578e-07	0.944542	0.121397	1.26685e-15	9.60875e-15
ENSG00000026652	AGPAT4	0.0163969	0.0575272	0.773111	1	0.108765	0.0575262	0.0571997	0.200179	0.0936575	0.0570576	0.0975424	0.377599
ENSG00000026751	SLAMF7	1.66267	0.0803897	2.54224e-96	2.60764e-94	3.74445	0.0788759	0	0	4.48414	0.0786228	0	0
ENSG00000026950	BTN3A1	-0.495831	0.0971843	1.13131e-07	6.99036e-07	-0.481406	0.0961458	3.4406e-07	1.84132e-06	0.537736	0.0866277	2.24364e-10	1.57335e-09
ENSG00000027001	MIPEP	-0.361881	0.102356	0.000234539	0.00118737	-0.75743	0.10938	1.25892e-12	1.06567e-11	-0.976936	0.110812	1.95543e-19	2.23569e-18
ENSG00000027075	PRKCH	1.30338	0.164563	1.23467e-16	8.59695e-16	1.4874	0.161278	1.40666e-21	1.50435e-20	0.845686	0.167271	8.97709e-08	4.14992e-07
ENSG00000027644	INSRR	0.186526	0.715368	0.306192	1	0.0740079	0.877266	0.811808	1	0.342829	0.993432	0.347065	1
ENSG00000027697	IFNGR1	-0.472476	0.046209	6.04938e-25	2.26009e-23	-1.23924	0.0479994	3.10799e-148	4.42601e-146	-1.05806	0.0470399	6.90309e-113	6.46494e-111
ENSG00000027847	B4GALT7	-0.507733	0.0881745	2.71503e-09	1.6483e-08	-0.502146	0.0873597	5.39599e-09	3.02633e-08	0.123451	0.0802366	0.117067	0.29674
ENSG00000027869	SH2D2A	0.209653	0.213152	0.245332	0.334729	-0.962775	0.296396	0.000165807	0.000352384	-1.1076	0.298122	2.57965e-05	5.6152e-05
ENSG00000028116	VRK2	0.0666004	0.065503	0.302072	0.57212	0.772995	0.062207	5.1935e-36	1.61859e-34	0.989979	0.0608833	3.06893e-60	6.87821e-59
ENSG00000028137	TNFRSF1B	0.569068	0.0595027	2.60012e-22	8.68232e-21	0.404529	0.0594562	7.39858e-12	1.13423e-10	1.55733	0.0591436	1.01167e-153	1.38183e-151
ENSG00000028203	VEZT	0.395761	0.0665057	1.41857e-09	1.45192e-08	0.528186	0.065833	5.85061e-16	6.18581e-15	0.468891	0.0654311	3.80864e-13	2.79683e-12
ENSG00000028277	POU2F2	1.44954	0.0692241	1.90563e-98	2.08154e-96	0.423449	0.070052	1.04907e-09	1.30517e-08	2.21856	0.0685161	4.20516e-231	8.97916e-229
ENSG00000028310	BRD9	-0.161478	0.0495079	0.00100268	0.00452629	-0.114303	0.0490439	0.019255	0.110069	0.17043	0.0470562	0.000266368	0.00185278
ENSG00000028528	SNX1	0.118683	0.033539	0.000381626	0.00172588	0.0343876	0.0335994	0.305131	1	-0.203055	0.0337547	1.57252e-09	1.66728e-08
ENSG00000028839	TBPL1	0.0945208	0.11438	0.386825	0.727963	0.123733	0.115748	0.273688	0.521771	0.450319	0.11285	3.42988e-05	0.000134181
ENSG00000029153	ARNTL2	0.774994	0.0770375	4.39083e-25	9.65802e-24	1.34955	0.0755573	1.14329e-72	7.3322e-71	1.97468	0.0743792	3.15304e-156	3.58106e-154
ENSG00000029363	BCLAF1	0.0150349	0.061597	0.804669	1	-0.254226	0.0622482	3.90674e-05	0.000359581	-0.155101	0.0617524	0.0110836	0.0445186
ENSG00000029364	SLC39A9	-0.0476737	0.045863	0.295073	0.562867	-0.0719969	0.0458403	0.114928	0.463122	0.113166	0.04474	0.0109521	0.0597805
ENSG00000029534	ANK1	-0.695242	0.389496	0.00843911	0.015778	-0.901058	0.395916	0.00403206	0.00711466	0.248387	0.268619	0.27739	0.298432
ENSG00000029559	IBSP	0.00779842	0.221435	0.966362	0.946757	-0.114435	0.241782	0.600024	0.749368	-1.08701	0.308942	5.68739e-05	0.000147471
ENSG00000029639	TFB1M	-0.141508	0.0957282	0.126821	0.19193	-0.159546	0.0962547	0.0919758	0.219343	0.00481467	0.0915386	0.957073	1
ENSG00000029725	RABEP1	-0.149353	0.0585103	0.00978431	0.0328714	0.0793352	0.0570722	0.162088	0.578453	0.253051	0.0554475	4.06897e-06	3.24321e-05
ENSG00000029993	HMGB3	0.130087	0.0695812	0.0572392	0.166218	1.09114	0.0684486	2.75896e-58	1.41263e-56	0.697705	0.0686927	9.09973e-25	1.77171e-23
ENSG00000030066	NUP160	-0.257206	0.0453707	1.12256e-08	8.49929e-08	-0.127795	0.044902	0.00428658	0.0186775	0.612776	0.0432399	4.82982e-46	1.57814e-44
ENSG00000030110	BAK1	-0.878985	0.0594397	5.26256e-51	2.3562e-49	-1.00905	0.059454	1.48834e-65	8.51579e-64	0.403729	0.0522219	6.22077e-15	8.6247e-14
ENSG00000030304	MUSK	0.100303	0.669647	0.552263	1	0.52299	1.08077	0.155308	1	0.264994	0.967886	0.453058	1
ENSG00000030419	IKZF2	0.445149	0.216619	0.0144781	0.031998	3.34908	0.190014	1.12782e-71	1.76133e-70	2.63649	0.192763	3.96864e-44	4.19335e-43
ENSG00000030582	GRN	0.253914	0.0615272	2.87134e-05	0.000264515	0.267081	0.0618303	1.36267e-05	0.000138749	0.265516	0.0617319	1.34516e-05	0.000108179
ENSG00000031003	FAM13B	-0.61112	0.0550581	2.18189e-29	8.16976e-28	-1.3855	0.0584233	1.20534e-125	1.34607e-123	-0.851251	0.0550136	1.146e-54	4.24609e-53
ENSG00000031081	ARHGAP31	1.05788	0.0571143	4.46489e-78	3.58699e-76	1.77934	0.055648	1.89116e-225	4.60735e-223	2.22882	0.0549871	0	0
ENSG00000031691	CENPQ	-0.891012	0.133069	7.29381e-13	4.62538e-12	-1.38071	0.138293	8.6927e-25	1.17704e-23	-1.26066	0.132141	1.56577e-22	1.98332e-21
ENSG00000031698	SARS1	0.206364	0.0634528	0.000970235	0.00411085	0.0862952	0.0638695	0.173556	0.666076	0.193573	0.0634543	0.00201681	0.012424
ENSG00000031823	RANBP3	-0.028981	0.053423	0.583791	1	-0.328537	0.0547184	1.56407e-09	2.03576e-08	0.257986	0.0516728	4.78551e-07	4.25451e-06
ENSG00000032219	ARID4A	-0.389988	0.0815361	9.25029e-07	7.30017e-06	-1.71196	0.0947336	3.60587e-74	1.3704e-72	-1.04747	0.0858018	4.06881e-35	5.74823e-34
ENSG00000032389	EIPR1	-0.0369515	0.0658549	0.568951	1	-0.537612	0.0697025	6.81822e-15	1.04246e-13	-0.398007	0.0672983	1.97428e-09	1.17192e-08
ENSG00000032444	PNPLA6	0.441269	0.0657622	8.68012e-12	8.39197e-11	0.0195643	0.0665935	0.767166	1	-0.740125	0.0689378	1.86883e-27	4.06866e-26
ENSG00000032742	IFT88	0.273997	0.0982926	0.00388371	0.00851501	-0.464743	0.106324	7.93114e-06	4.30393e-05	-0.415762	0.104395	3.86185e-05	0.00020691
ENSG00000033011	ALG1	-0.634899	0.0939665	2.04804e-12	2.07231e-11	-0.735408	0.0937666	1.37211e-15	1.07817e-14	-0.567179	0.0902695	1.28831e-10	9.24947e-10
ENSG00000033030	ZCCHC8	-0.216565	0.0672687	0.00106918	0.0053321	0.235373	0.0642056	0.000221315	0.001097	0.252051	0.0631224	5.28422e-05	0.00022823
ENSG00000033050	ABCF2	0.0161254	0.0676927	0.80876	1	0.470627	0.065312	3.70704e-13	3.4665e-12	0.801498	0.063506	3.90953e-37	5.85486e-36
ENSG00000033100	CHPF2	-0.104227	0.0509106	0.0388517	0.111261	-0.475064	0.0519434	3.78174e-20	6.89644e-19	-0.370376	0.0512334	3.07762e-13	4.11394e-12
ENSG00000033122	LRRC7	0.104964	0.53427	0.619761	0.664036	-0.00602562	0.701538	0.98603	0.565329	0.837338	0.861603	0.0705427	0.0581757
ENSG00000033170	FUT8	0.254388	0.0416165	7.7104e-10	6.93309e-09	-0.47194	0.0444068	1.42739e-26	3.72571e-25	-0.185907	0.0422916	9.87984e-06	7.98308e-05
ENSG00000033178	UBA6	0.346625	0.090292	7.54819e-05	0.000387492	0.264233	0.0910588	0.0032207	0.0196683	0.976499	0.0912752	1.72011e-27	3.64642e-26
ENSG00000033327	GAB2	0.654429	0.0594958	4.8444e-29	1.26799e-27	-0.294042	0.0629706	2.55557e-06	2.59175e-05	0.202986	0.0596837	0.000586142	0.00388997
ENSG00000033627	ATP6V0A1	0.154898	0.0487366	0.00135166	0.00595626	-0.909338	0.0531458	2.05744e-66	1.19589e-64	-1.06314	0.0530098	2.53908e-90	1.48479e-88
ENSG00000033800	PIAS1	-0.196367	0.0563349	0.000423469	0.00203738	0.0375156	0.0551709	0.494206	1	0.214627	0.053823	5.74139e-05	0.000430352
ENSG00000033867	SLC4A7	1.73441	0.0805905	4.00121e-104	8.2257e-102	1.56677	0.0807602	4.15724e-85	6.84904e-83	0.647656	0.0808233	3.6323e-16	5.33754e-15
ENSG00000034053	APBA2	0.379529	0.0776636	5.70719e-07	4.59586e-06	-0.0346537	0.07999	0.661298	1	-0.0285218	0.0783198	0.711043	1
ENSG00000034152	MAP2K3	2.23604	0.0862303	2.27858e-150	3.83041e-148	2.40527	0.0857304	1.81898e-174	3.262e-172	2.4054	0.0855051	2.09025e-175	2.84435e-173
ENSG00000034239	EFCAB1	0.00818659	0.798429	0.926092	1	0.0140567	1.11989	0.935484	1	0.010391	1.16483	0.955903	1
ENSG00000034510	TMSB10	0.399921	0.0539679	6.65656e-14	1.36593e-12	0.649979	0.0541601	1.44707e-33	4.75715e-32	0.553334	0.0542341	7.72934e-25	1.11935e-23
ENSG00000034533	ASTE1	-0.984901	0.132215	2.72606e-15	1.89388e-14	-0.377296	0.115291	0.000794118	0.00301862	-0.668005	0.119075	6.25532e-09	4.33154e-08
ENSG00000034677	RNF19A	-0.203146	0.0672022	0.00212845	0.00843732	1.12389	0.0667369	9.26188e-65	5.63354e-63	1.09587	0.0665973	1.02053e-61	5.27627e-60
ENSG00000034693	PEX3	-0.396232	0.119787	0.000473029	0.00162273	-0.685053	0.125867	1.90635e-08	1.11524e-07	-0.226258	0.114344	0.0398944	0.128763
ENSG00000034713	GABARAPL2	0.535628	0.0463511	1.9491e-31	5.63727e-30	0.537527	0.0460683	1.03547e-31	3.11305e-30	0.129728	0.0467494	0.00522491	0.0289286
ENSG00000034971	MYOC	0.00810647	0.798939	0.926495	1	0.0368717	1.12271	0.831341	1	0.01029	1.16556	0.95614	1
ENSG00000035115	SH3YL1	-0.133438	0.0962833	0.152178	0.212784	-0.332509	0.099131	0.000636041	0.00280888	-0.279815	0.0968024	0.0029446	0.0122768
ENSG00000035141	FAM136A	-0.621527	0.0680772	1.10003e-20	1.85318e-19	-0.952169	0.0699556	4.82337e-43	1.72488e-41	-0.515262	0.0657694	2.07076e-15	2.09474e-14
ENSG00000035403	VCL	-0.0411158	0.0516383	0.42163	0.725588	-0.570484	0.0531413	3.57255e-27	5.9017e-26	-1.1578	0.0546621	1.72674e-100	1.17417e-98
ENSG00000035499	DEPDC1B	-0.434513	0.154254	0.00200977	0.00490603	-0.941558	0.17406	9.3568e-09	5.48329e-08	-1.6478	0.193698	1.96274e-18	2.13597e-17
ENSG00000035664	DAPK2	-0.166786	0.0963107	0.0735226	0.189213	-0.608844	0.101902	1.05426e-09	6.70571e-09	-0.71023	0.101964	9.30182e-13	7.5786e-12
ENSG00000035681	NSMAF	0.364365	0.0378636	3.83327e-22	6.90015e-21	-0.0737698	0.0389358	0.0574703	0.200972	-0.146788	0.0385468	0.000130818	0.000955507
ENSG00000035687	ADSS2	0.296459	0.041997	1.20615e-12	1.88082e-11	0.322053	0.0417997	1.0782e-14	1.23861e-13	0.313139	0.0413514	2.64387e-14	3.65388e-13
ENSG00000035720	STAP1	0.0907443	0.364086	0.687378	0.670732	0.741529	0.468706	0.0307317	0.063839	3.55749	0.45682	4.05227e-17	2.15752e-16
ENSG00000035862	TIMP2	-0.0566516	0.0456765	0.211575	0.68548	-0.238842	0.0460243	1.89426e-07	4.50751e-06	-0.747601	0.046825	5.95775e-58	2.32571e-56
ENSG00000035928	RFC1	-0.938304	0.0673166	9.95183e-46	4.23183e-44	-1.6882	0.0713393	5.55219e-125	6.53334e-123	-1.12411	0.0664786	4.86881e-65	2.0409e-63
ENSG00000036054	TBC1D23	0.499697	0.0687945	1.27735e-13	1.54839e-12	0.370284	0.068972	6.06702e-08	6.99262e-07	0.161201	0.0687149	0.017371	0.0859988
ENSG00000036257	CUL3	0.211664	0.04545	2.71507e-06	1.67371e-05	0.253654	0.0452841	1.8842e-08	1.41043e-07	0.2836	0.0447858	1.85283e-10	2.07784e-09
ENSG00000036448	MYOM2	-1.0249	1.15388	0.00886287	0.016173	0.0237185	0.533921	0.944244	0.585168	0.246744	0.536544	0.481166	0.276642
ENSG00000036473	OTC	0	0.854649	NA	NA	0	1.20051	NA	NA	0	1.24171	NA	NA
ENSG00000036530	CYP46A1	-0.559386	0.7463	0.0527306	0.0859465	-0.434569	0.59747	0.235814	0.194336	-0.556857	0.647115	0.159925	0.129333
ENSG00000036549	AC118549.1	-0.321047	0.0578264	1.89836e-08	1.52788e-07	0.253333	0.0551524	3.85992e-06	3.92139e-05	0.203916	0.0546029	0.000164176	0.00114633
ENSG00000036565	SLC18A1	0.151435	0.368503	0.507164	0.411717	-0.324071	0.488637	0.336207	0.291133	1.08808	0.508363	0.0044019	0.00506471
ENSG00000036672	USP2	-1.37542	0.0900647	9.35616e-54	4.86446e-52	-2.70566	0.0972625	6.73957e-172	1.19598e-169	-1.58162	0.0898203	2.53933e-70	1.15496e-68
ENSG00000036828	CASR	0.0420615	0.754188	0.726548	1	0.0292293	1.04415	0.900297	1	0.129742	1.10741	0.616104	1
ENSG00000037042	TUBG2	-0.0589894	0.0945586	0.51981	0.579838	-0.395266	0.0991772	4.90708e-05	0.000247091	-0.454274	0.0985832	2.08995e-06	1.23426e-05
ENSG00000037241	RPL26L1	-0.14422	0.0861386	0.0856955	0.197019	0.183701	0.0828374	0.0247704	0.0810355	0.170162	0.0810524	0.032344	0.0993235
ENSG00000037280	FLT4	0.306403	0.275744	0.14517	0.188708	0.585145	0.299998	0.0223704	0.0278667	0.685696	0.308652	0.0079347	0.0109337
ENSG00000037474	NSUN2	0.610365	0.0369424	4.45022e-62	4.65654e-60	0.929405	0.0363764	8.46099e-145	1.23895e-142	0.984041	0.0360905	1.77445e-164	2.7409e-162
ENSG00000037637	FBXO42	-0.584274	0.0576471	7.99371e-25	1.57042e-23	-0.191345	0.0538926	0.000358339	0.00269525	0.188369	0.0507537	0.000183671	0.00124672
ENSG00000037749	MFAP3	0.00601902	0.0726055	0.932715	1	0.0238624	0.0725574	0.739942	1	-0.0164652	0.0712828	0.814758	1
ENSG00000037757	MRI1	-0.599237	0.0736331	7.48521e-17	8.95159e-16	-0.793839	0.0748375	7.02195e-27	8.94484e-26	-0.649309	0.071551	3.69652e-20	3.9779e-19
ENSG00000037897	METTL1	0.541205	0.069263	1.4968e-15	1.88685e-14	1.44452	0.0670006	2.06082e-104	1.79835e-102	1.52255	0.0664017	2.77999e-117	2.41341e-115
ENSG00000037965	HOXC8	0.0150385	0.758824	0.894682	1	0.0256656	1.06093	0.908031	1	0.0190877	1.10651	0.937094	1
ENSG00000038002	AGA	-0.0275424	0.104156	0.78357	0.743807	0.037404	0.104252	0.714591	1	-0.0258088	0.10198	0.794568	1
ENSG00000038210	PI4K2B	-0.0210418	0.0881142	0.806189	1	0.397862	0.0888693	5.51306e-06	5.215e-05	0.466784	0.0891984	8.29436e-08	8.12131e-07
ENSG00000038219	BOD1L1	0.0667977	0.0764177	0.372367	0.664343	0.0573926	0.0770444	0.451604	1	0.297742	0.0765685	7.48795e-05	0.000562116
ENSG00000038274	MAT2B	0.15666	0.0616559	0.0100251	0.0365563	0.290475	0.0614034	1.90315e-06	1.99886e-05	0.555831	0.0605677	1.76614e-20	2.94044e-19
ENSG00000038295	TLL1	0	0.854649	NA	NA	0	1.20051	NA	NA	0	1.24171	NA	NA
ENSG00000038358	EDC4	0.0376294	0.0534618	0.477183	0.801066	-0.229043	0.054536	2.41639e-05	0.000225552	-0.123385	0.053182	0.019321	0.0933651
ENSG00000038382	TRIO	0.238897	0.0802327	0.00231002	0.00889784	0.0766877	0.0814513	0.340804	1	0.188439	0.0794919	0.0157248	0.076338
ENSG00000038427	VCAN	-1.39538	0.108558	6.17026e-39	2.12249e-37	-1.71218	0.111494	2.10435e-54	8.8158e-53	-0.453074	0.0982399	2.05734e-06	1.77141e-05
ENSG00000038532	CLEC16A	0.234701	0.0592705	6.07594e-05	0.000306558	-0.406613	0.0635306	1.12138e-10	1.4128e-09	0.250621	0.0580406	1.27975e-05	9.77791e-05
ENSG00000038945	MSR1	0.657545	0.0732169	3.31762e-20	9.63004e-19	0.37736	0.0726808	1.57218e-07	1.8262e-06	-0.096512	0.0722631	0.175231	0.727928
ENSG00000039068	CDH1	-0.045658	0.562426	0.816552	1	-0.105534	0.746119	0.757891	0.559362	-0.626152	0.989045	0.146521	0.201034
ENSG00000039123	MTREX	-0.050917	0.0520077	0.323043	0.601782	-0.170764	0.0523731	0.00105092	0.00506309	-0.0195604	0.0512358	0.70052	1
ENSG00000039139	DNAH5	0.0643145	0.602667	0.728244	1	0.277585	0.856976	0.422517	1	0.0744998	0.835368	0.835876	1
ENSG00000039319	ZFYVE16	0.670084	0.0743776	2.33482e-20	4.199e-19	0.882636	0.0736298	7.57468e-34	2.4682e-32	0.794949	0.0734922	6.97276e-28	1.4624e-26
ENSG00000039523	RIPOR1	0.062722	0.0553619	0.252198	0.530313	-1.12347	0.0627963	1.049e-72	6.7422e-71	-0.505943	0.0573475	5.03522e-19	8.13972e-18
ENSG00000039537	C6	0.00810647	0.798939	0.926495	1	0.0139201	1.12063	0.935835	1	0.01029	1.16556	0.95614	1
ENSG00000039560	RAI14	1.38264	0.0499608	1.22568e-169	2.52972e-167	0.415841	0.0512543	3.51646e-16	5.5063e-15	0.400162	0.0509708	2.43213e-15	3.46496e-14
ENSG00000039600	SOX30	-0.21014	0.618897	0.322886	0.686643	-0.386533	0.822236	0.296844	0.275475	0.292375	0.695341	0.445134	0.466144
ENSG00000039650	PNKP	0.444446	0.055915	8.36745e-16	1.07005e-14	0.235672	0.0566462	2.85628e-05	0.000243921	-0.159122	0.0577479	0.00538878	0.0291197
ENSG00000039987	BEST2	0	0.854649	NA	NA	0	1.20051	NA	NA	0	1.24171	NA	NA
ENSG00000040199	PHLPP2	-0.255229	0.0936528	0.00490606	0.0160501	0.789718	0.0854995	6.58827e-21	6.91518e-20	1.09385	0.0831999	2.34919e-40	4.16963e-39
ENSG00000040275	SPDL1	-0.758728	0.0930592	2.14187e-17	3.7798e-16	-1.23231	0.0973765	6.02158e-38	1.91242e-36	-0.841105	0.0903769	2.90084e-21	2.89822e-20
ENSG00000040341	STAU2	-0.0176614	0.0825245	0.826539	1	-0.681615	0.0904801	1.83723e-14	2.76009e-13	-1.108	0.0944724	1.18643e-32	1.57588e-31
ENSG00000040487	SLC66A1	-0.55376	0.0751279	4.22359e-14	4.8464e-13	-1.33726	0.0829685	9.38945e-60	2.8607e-58	-1.01122	0.0772709	6.09084e-40	1.01381e-38
ENSG00000040531	CTNS	-0.363161	0.0982564	0.000126201	0.000549445	-0.915604	0.106045	9.56412e-19	8.80975e-18	-0.505424	0.0990828	1.52629e-07	9.26596e-07
ENSG00000040608	RTN4R	-0.759158	0.354023	0.00278824	0.00463621	-1.4735	0.409667	1.59022e-05	3.06074e-05	-2.09419	0.436954	9.61929e-08	2.39046e-07
ENSG00000040633	PHF23	-1.88069	0.102328	4.70531e-77	3.60727e-75	-0.0418441	0.0747276	0.57175	0.989839	-0.0395846	0.0730205	0.582135	1
ENSG00000040731	CDH10	0	0.854649	NA	NA	0	1.20051	NA	NA	0	1.24171	NA	NA
ENSG00000040933	INPP4A	-0.150231	0.0575982	0.00832233	0.0284366	-0.853673	0.0622631	1.79312e-43	6.5616e-42	-1.05609	0.0624982	6.62887e-65	3.08103e-63
ENSG00000041353	RAB27B	0.480827	0.235659	0.0125734	0.0267275	0.58679	0.238862	0.00634625	0.0111735	1.0443	0.240113	1.92868e-06	4.66013e-06
ENSG00000041357	PSMA4	0.08933	0.0603894	0.134112	0.308959	0.33324	0.0602379	2.5546e-08	2.10528e-07	1.04241	0.0595143	1.59804e-69	7.46113e-68
ENSG00000041515	MYO16	1.08899	0.624041	0.00266322	0.00538845	0.765123	0.553704	0.0414724	0.036946	0.661133	0.547704	0.0762118	0.0562032
ENSG00000041802	LSG1	-0.183739	0.0496524	0.000189399	0.000971827	0.0655836	0.0484295	0.173891	0.671457	0.217547	0.0472505	3.55348e-06	2.98e-05
ENSG00000041880	PARP3	-0.0706729	0.107421	0.493273	0.555445	-0.294924	0.111411	0.00677086	0.0224749	-0.797309	0.118162	3.55791e-12	3.02144e-11
ENSG00000041982	TNC	1.38686	0.349887	1.91838e-06	1.33986e-05	4.09158	0.300272	1.85949e-44	4.38548e-43	3.98336	0.300037	1.72494e-42	2.84035e-41
ENSG00000041988	THAP3	-1.438	0.117198	9.68971e-36	2.61955e-34	0.61768	0.0855061	2.27029e-13	1.75732e-12	0.905278	0.0831286	2.48292e-28	3.35971e-27
ENSG00000042062	RIPOR3	-0.0343814	0.3636	0.878127	0.751727	-0.531717	0.538107	0.138495	0.118142	-0.394417	0.492393	0.247169	0.19267
ENSG00000042088	TDP1	0.0913058	0.061298	0.131272	0.352313	-0.644514	0.0665088	1.38158e-22	2.91e-21	-0.260367	0.06221	2.2748e-05	0.000101704
ENSG00000042286	AIFM2	0.259294	0.0875838	0.0023356	0.00911376	0.952287	0.0826476	1.42867e-31	1.91611e-30	1.38124	0.0790259	2.27206e-69	6.69166e-68
ENSG00000042304	C2orf83	0	0.854649	NA	NA	0	1.20051	NA	NA	0	1.24171	NA	NA
ENSG00000042317	SPATA7	-0.984591	0.176679	7.76895e-10	3.60176e-09	-2.36513	0.224785	3.63983e-27	2.35194e-26	-1.91776	0.193574	4.22952e-24	2.83751e-23
ENSG00000042429	MED17	-0.106009	0.153177	0.451611	0.556821	0.114775	0.153623	0.436055	0.478489	-0.0294832	0.150456	0.835349	0.954346
ENSG00000042445	RETSAT	-0.522177	0.0906652	2.49024e-09	1.5189e-08	-0.722228	0.0926958	2.16005e-15	1.79031e-14	-1.1699	0.0974696	4.1024e-34	6.7972e-33
ENSG00000042493	CAPG	0.192675	0.0738201	0.00779283	0.0461758	0.161396	0.0744085	0.0284857	0.164191	-0.401236	0.0750656	5.3021e-08	3.80253e-07
ENSG00000042753	AP2S1	0.417782	0.070432	1.46458e-09	2.17214e-08	0.0805164	0.0707894	0.251179	0.926158	-0.357262	0.0713156	3.56071e-07	4.03578e-06
ENSG00000042781	USH2A	0.0704491	0.514796	0.74018	1	0.343385	0.686657	0.350927	0.313576	-0.477699	0.87713	0.243149	0.306311
ENSG00000042813	ZPBP	0	0.854649	NA	NA	0	1.20051	NA	NA	0	1.24171	NA	NA
ENSG00000042832	TG	0.720605	0.113436	1.70323e-11	9.09957e-11	0.494127	0.112498	6.75392e-06	3.20387e-05	-0.758317	0.12986	1.33382e-09	9.60237e-09
ENSG00000042980	ADAM28	0.283954	0.0640626	6.82208e-06	4.17939e-05	-0.0335312	0.0650908	0.603766	1	-0.551695	0.0667925	5.87071e-17	8.78245e-16
ENSG00000043039	BARX2	0.0689169	0.594077	0.714952	1	1.36592	1.31951	0.0143805	0.0192293	1.30854	1.26607	0.0202328	0.0270225
ENSG00000043093	DCUN1D1	0.0322131	0.0918866	0.718062	1	0.625781	0.0908912	2.53366e-12	3.44684e-11	0.555016	0.0909124	4.11054e-10	2.56616e-09
ENSG00000043143	JADE2	-0.422911	0.149291	0.00201812	0.00951274	-0.191732	0.1452	0.170368	0.409327	1.71625	0.133908	1.6212e-38	2.50376e-37
ENSG00000043355	ZIC2	0.689476	0.0896416	1.42745e-15	1.58461e-14	0.552251	0.0891849	3.15728e-10	1.75658e-09	1.50308	0.0832794	9.28503e-74	2.88646e-72
ENSG00000043462	LCP2	2.49886	0.046643	0	0	2.95903	0.0461402	0	0	2.09548	0.0467478	0	0
ENSG00000043514	TRIT1	-0.230079	0.0427402	6.01564e-08	4.25131e-07	-0.00742977	0.0418475	0.858652	1	-0.0598004	0.0413962	0.146587	0.518614
ENSG00000043591	ADRB1	0.00770435	0.202058	0.964705	0.851576	-0.940694	0.282999	0.000135377	0.000410539	-0.515237	0.24138	0.0148075	0.0289622
ENSG00000044012	GUCA2B	0.00810647	0.798939	0.926495	1	0.0139201	1.12063	0.935835	1	0.01029	1.16556	0.95614	1
ENSG00000044090	CUL7	0.112364	0.0660518	0.0841303	0.211986	0.171972	0.0659819	0.00862234	0.0499435	0.198967	0.0650994	0.00196405	0.012966
ENSG00000044115	CTNNA1	0.437165	0.0379509	4.87716e-31	2.35615e-29	0.358414	0.0379858	3.04879e-21	6.94302e-20	0.149791	0.0379393	7.33513e-05	0.000677137
ENSG00000044446	PHKA2	-0.0482994	0.0970903	0.60716	0.643707	-0.386304	0.102434	0.000119911	0.000507826	-0.79109	0.107628	4.76805e-14	4.22165e-13
ENSG00000044459	CNTLN	-0.333042	0.0824405	3.42073e-05	0.000220892	-0.283093	0.081869	0.000464381	0.00338861	-0.132158	0.0789491	0.0883336	0.216374
ENSG00000044524	EPHA3	0.0929643	0.302172	0.666292	0.52524	0.727617	0.359974	0.0125742	0.0163299	0.975548	0.37365	0.00145592	0.00194529
ENSG00000044574	HSPA5	0.236086	0.0317944	9.1813e-14	1.85938e-12	0.10547	0.0318674	0.00091444	0.00707286	-0.0418124	0.031806	0.187364	0.635763
ENSG00000046604	DSG2	0.0928967	0.290428	0.661977	0.687703	1.56939	0.330106	9.18107e-08	2.6405e-07	1.41642	0.325779	1.28744e-06	3.91464e-06
ENSG00000046647	GEMIN8	-0.0677248	0.100307	0.484307	0.655747	0.328514	0.0973239	0.000592404	0.00230584	0.397087	0.0958281	2.02602e-05	0.000110124
ENSG00000046651	OFD1	0.0117252	0.0729362	0.869926	1	-0.0880492	0.07373	0.22793	0.76813	0.0611025	0.0708088	0.381458	0.716275
ENSG00000046653	GPM6B	0.0585681	0.232638	0.758566	0.57139	-0.0748034	0.256471	0.743518	0.576752	-0.835448	0.327011	0.00226631	0.00378958
ENSG00000046774	MAGEC2	0.00810616	0.798939	0.926498	1	0.0368711	1.12271	0.831344	1	0.0102893	1.16556	0.956142	1
ENSG00000046889	PREX2	0.0576682	0.76916	0.621669	1	0.026497	1.05696	0.906206	1	0.0674021	1.10775	0.7838	1
ENSG00000047056	WDR37	-0.182851	0.0546804	0.00072649	0.0030801	-0.290438	0.0550791	1.14199e-07	1.18071e-06	-0.633813	0.0562668	6.60428e-30	1.6001e-28
ENSG00000047188	YTHDC2	-0.0810145	0.0647547	0.204281	0.428587	-0.474526	0.0677111	1.53913e-12	2.21477e-11	-0.123869	0.0635703	0.0486665	0.203192
ENSG00000047230	CTPS2	-0.270863	0.104151	0.00681973	0.0150975	-1.19052	0.122858	2.12852e-23	2.77517e-22	-2.04177	0.138847	6.24982e-50	1.38839e-48
ENSG00000047249	ATP6V1H	0.421788	0.0501559	2.00928e-17	3.04378e-16	-0.0275351	0.0514334	0.590683	1	-0.0498477	0.0507185	0.322149	1
ENSG00000047315	POLR2B	-0.0746582	0.0400083	0.0605981	0.266688	-0.137597	0.0400808	0.000575767	0.00470084	0.252309	0.0391627	9.55316e-11	1.34752e-09
ENSG00000047346	FAM214A	0.250932	0.0995678	0.00899548	0.0241742	-1.08506	0.116787	1.33471e-21	1.37494e-20	-1.17406	0.115229	2.6405e-25	3.36152e-24
ENSG00000047365	ARAP2	2.54956	0.274825	6.51243e-23	1.20522e-21	7.3621	0.243579	3.09504e-202	2.9637e-200	4.23027	0.251663	1.37069e-65	3.72226e-64
ENSG00000047410	TPR	-0.208027	0.0581256	0.000292288	0.0023328	-0.159476	0.0582987	0.00592131	0.0412947	-0.13333	0.0579688	0.0201937	0.0999544
ENSG00000047457	CP	0.050792	0.739486	0.694348	1	0.152781	1.04643	0.549787	1	0.0895988	1.07151	0.743049	1
ENSG00000047578	KIAA0556	0.026663	0.065675	0.680272	1	-0.447603	0.0688303	5.28561e-11	6.71957e-10	-0.325575	0.0668299	7.7634e-07	3.97224e-06
ENSG00000047579	DTNBP1	-0.068195	0.131675	0.581833	0.646164	-1.11076	0.166656	2.18966e-12	1.60116e-11	-0.0137189	0.128393	0.911101	1
ENSG00000047597	XK	-1.08678	0.152089	2.86726e-14	3.62893e-13	-1.81241	0.170356	1.34729e-27	1.72666e-26	-2.87848	0.213699	3.74802e-43	7.54782e-42
ENSG00000047617	ANO2	0.00810585	0.798939	0.926501	1	0.0139189	1.12063	0.93584	1	0.0102886	1.16556	0.956145	1
ENSG00000047621	C12orf4	-0.0699995	0.0800286	0.371103	0.659842	0.539173	0.0754689	4.98886e-13	4.30637e-12	0.0691309	0.0768051	0.36011	0.761646
ENSG00000047634	SCML1	0.831561	0.169618	4.47564e-08	2.00135e-07	0.836511	0.16373	6.99371e-08	3.90863e-07	0.171528	0.161387	0.254875	0.447504
ENSG00000047644	WWC3	-0.0619267	0.0771569	0.41256	0.585512	-0.387711	0.0805852	1.11321e-06	6.48719e-06	-0.759684	0.0836235	2.70172e-20	2.88202e-19
ENSG00000047648	ARHGAP6	0.795371	0.0982972	2.85027e-17	2.38067e-16	0.214411	0.100617	0.0300023	0.0842274	-1.58412	0.133174	1.45157e-33	2.43079e-32
ENSG00000047662	FAM184B	0.388	0.119566	0.000608445	0.00125137	-0.677605	0.13949	4.38911e-07	2.4823e-06	-2.31862	0.188947	7.96663e-36	1.07581e-34
ENSG00000047849	MAP4	-0.236256	0.0336121	1.6982e-12	3.13335e-11	-0.348659	0.033749	4.05676e-25	1.08402e-23	0.430004	0.0318633	9.08801e-42	3.21788e-40
ENSG00000047932	GOPC	-0.286705	0.0847489	0.000514771	0.00228561	-0.0898765	0.0845687	0.281818	1	0.0588207	0.0831732	0.470902	1
ENSG00000047936	ROS1	0.501916	0.738064	0.0682284	0.0999977	4.70542	1.1934	4.06137e-07	6.74007e-07	4.06923	1.22502	3.97401e-06	5.93179e-06
ENSG00000048028	USP28	-0.312648	0.0843879	0.000142582	0.000606307	-0.724664	0.0899248	2.49742e-16	2.49345e-15	0.485572	0.0764345	1.00187e-10	7.16104e-10
ENSG00000048052	HDAC9	0.354261	0.0561426	1.70981e-10	2.72347e-09	0.0574552	0.0564626	0.306166	1	-0.385266	0.0568793	7.6812e-12	6.85188e-11
ENSG00000048140	TSPAN17	0.100601	0.056036	0.0695263	0.181937	-0.197381	0.0570108	0.000496917	0.00394043	-0.551359	0.0578916	6.7103e-22	1.18303e-20
ENSG00000048162	NOP16	0.405655	0.0596577	5.40467e-12	5.34691e-11	1.87447	0.0549498	4.18622e-256	1.14807e-253	1.15009	0.0562595	8.54484e-94	6.15889e-92
ENSG00000048342	CC2D2A	-0.0998945	0.499112	0.64774	1	-0.741084	0.959959	0.0860981	0.0941993	-0.887904	1.03152	0.0651205	0.0999544
ENSG00000048392	RRM2B	0.289315	0.0781181	0.000152429	0.000782133	-0.171182	0.0798087	0.0300529	0.163772	-0.0528311	0.0783934	0.492951	1
ENSG00000048405	ZNF800	0.292476	0.0834984	0.000326447	0.00148927	0.862673	0.082984	5.12968e-26	1.21576e-24	0.417504	0.0833904	3.12176e-07	1.59928e-06
ENSG00000048462	TNFRSF17	0	0.854649	NA	NA	0	1.20051	NA	NA	0	1.24171	NA	NA
ENSG00000048471	SNX29	-0.302178	0.0641092	1.709e-06	1.20063e-05	-0.420661	0.064773	5.88302e-11	7.45874e-10	-1.60225	0.0768063	1.49195e-97	5.54013e-96
ENSG00000048540	LMO3	-0.111352	0.625235	0.549479	1	0.100843	0.801333	0.761731	0.726865	-0.27252	0.895121	0.462804	1
ENSG00000048544	MRPS10	0.182562	0.0439669	2.90764e-05	0.000167794	0.0558685	0.0442724	0.205412	0.777352	-0.113352	0.0441421	0.00980772	0.051604
ENSG00000048545	GUCA1A	0	0.854649	NA	NA	0	1.20051	NA	NA	0	1.24171	NA	NA
ENSG00000048649	RSF1	-0.157133	0.0588253	0.00685586	0.0250552	0.118912	0.0579689	0.0390611	0.179135	0.612115	0.0566875	1.23588e-27	2.70723e-26
ENSG00000048707	VPS13D	0.230413	0.0557156	2.89514e-05	0.000152778	-0.336708	0.0574404	3.68011e-09	3.15361e-08	-0.0371695	0.055769	0.501339	1
ENSG00000048740	CELF2	-0.0384299	0.0563385	0.490414	0.837274	-0.577035	0.0580292	1.35331e-23	3.09541e-22	-1.58097	0.0615003	1.20705e-146	1.29944e-144
ENSG00000048828	FAM120A	-0.0498774	0.0415462	0.227162	0.723047	-0.143768	0.0416947	0.000542635	0.00444537	0.173498	0.0407432	1.87149e-05	0.000148705
ENSG00000048991	R3HDM1	-0.0911423	0.0656466	0.158736	0.352701	-0.83012	0.0709906	3.08163e-32	8.60623e-31	-0.745522	0.0690606	9.73923e-28	1.14213e-26
ENSG00000049089	COL9A2	0.0665727	0.0540026	0.213031	0.686952	0.0133291	0.0542274	0.804852	1	-0.71277	0.0554261	2.17727e-38	4.37013e-37
ENSG00000049130	KITLG	1.3335	0.101033	6.48959e-41	2.45277e-39	3.07943	0.0986627	7.90717e-216	1.87302e-213	2.18421	0.0990867	9.42364e-109	6.80287e-107
ENSG00000049167	ERCC8	-0.295917	0.115102	0.00694583	0.0143584	-0.117391	0.112231	0.284838	0.572921	-0.107017	0.108625	0.308713	0.558152
ENSG00000049192	ADAMTS6	1.02776	0.178152	2.41775e-10	1.16239e-09	0.693695	0.17385	2.29039e-05	5.4571e-05	-0.658261	0.207249	0.000470505	0.00119043
ENSG00000049239	H6PD	-0.276283	0.0480339	6.62764e-09	9.17212e-08	-0.127237	0.04772	0.00742604	0.0506858	0.0423561	0.0470311	0.364786	1
ENSG00000049245	VAMP3	0.0271741	0.0463025	0.554362	0.978097	0.302199	0.0446653	1.11523e-11	1.63042e-10	0.195867	0.0442666	8.53783e-06	6.93905e-05
ENSG00000049246	PER3	-0.49765	0.275168	0.019107	0.0328833	-0.552797	0.275224	0.0214425	0.033893	-0.240916	0.244071	0.256801	0.283565
ENSG00000049247	UTS2	0.446529	0.0917483	4.82894e-07	2.77302e-06	-0.0161132	0.0955692	0.863966	1	-0.740735	0.104515	3.64973e-13	2.99081e-12
ENSG00000049249	TNFRSF9	2.46032	0.104774	2.67292e-124	3.73979e-122	4.1624	0.101171	0	0	4.06233	0.101092	0	0
ENSG00000049283	EPN3	-0.0173027	0.788607	0.857041	1	0.0115634	1.10334	0.951179	1	-0.045464	1.15186	0.824294	1
ENSG00000049323	LTBP1	-0.674486	0.246337	0.000732204	0.00169435	-0.232067	0.208615	0.229386	0.437581	0.0178196	0.192718	0.919301	1
ENSG00000049449	RCN1	0.424048	0.0842293	2.2564e-07	1.6503e-06	1.38795	0.0825268	8.58153e-65	4.85669e-63	1.85303	0.0810638	1.53672e-116	1.21438e-114
ENSG00000049540	ELN	-0.0856726	0.652077	0.617158	1	-0.0416906	0.865576	0.893836	1	0.0637184	0.895772	0.853555	1
ENSG00000049541	RFC2	-0.121073	0.0678822	0.0699101	0.182219	0.0250662	0.067028	0.706228	1	-0.267627	0.0677013	6.07705e-05	0.000327536
ENSG00000049618	ARID1B	-0.0188522	0.0468153	0.684928	1	-0.245459	0.0474026	2.00026e-07	2.12836e-06	0.11426	0.045975	0.0123971	0.0649117
ENSG00000049656	CLPTM1L	0.190956	0.0574321	0.00076868	0.00331017	0.307256	0.0573494	7.03716e-08	7.74622e-07	0.316181	0.0570197	2.10583e-08	2.09234e-07
ENSG00000049759	NEDD4L	2.03215	0.07308	5.13012e-172	1.04125e-169	2.56624	0.0719791	7.92923e-280	2.46743e-277	2.04674	0.0724405	1.38131e-176	1.81764e-174
ENSG00000049768	FOXP3	-0.283422	0.454523	0.24642	0.241141	-0.725278	0.639383	0.0675033	0.0607475	-0.696812	0.627054	0.0824455	0.0669031
ENSG00000049769	PPP1R3F	0.276115	0.232728	0.148129	0.19193	0.0805702	0.2492	0.718536	0.658	-0.559223	0.292457	0.0228608	0.0411889
ENSG00000049860	HEXB	0.00135475	0.0428896	0.974641	1	0.0955608	0.042761	0.0249622	0.139574	-0.283377	0.0430664	3.61292e-11	4.20076e-10
ENSG00000049883	PTCD2	-1.58886	0.124266	1.17036e-38	2.30638e-37	-1.01951	0.113666	3.26768e-20	3.27904e-19	-0.478259	0.104555	2.31431e-06	9.98521e-06
ENSG00000050030	NEXMIF	-2.0408	0.330219	8.34795e-12	4.47904e-11	-1.21423	0.270051	4.73321e-07	1.78148e-06	-0.768344	0.237725	0.000300019	0.000776202
ENSG00000050130	JKAMP	0.0452481	0.0555206	0.410104	0.696334	-0.475596	0.0579258	1.40471e-16	2.42846e-15	-0.552952	0.0575816	3.11725e-22	6.10489e-21
ENSG00000050165	DKK3	0.0210852	0.729065	0.870303	1	0.0357065	1.01518	0.8867	1	0.0912911	1.06889	0.740058	1
ENSG00000050327	ARHGEF5	-0.306746	0.143748	0.0212401	0.0392483	-0.765722	0.159981	4.69547e-07	1.30257e-06	-0.800661	0.157996	9.29339e-08	3.46757e-07
ENSG00000050344	NFE2L3	0.446903	0.147686	0.000983642	0.00515768	2.30079	0.141276	8.04985e-61	2.51841e-59	3.21017	0.139118	6.69222e-120	3.30468e-118
ENSG00000050393	MCUR1	0.184525	0.0789183	0.0168354	0.0483123	0.160297	0.0792489	0.0408117	0.124817	0.328272	0.0770775	1.43057e-05	7.35152e-05
ENSG00000050405	LIMA1	-0.0378391	0.0534989	0.475032	0.86029	-0.0268029	0.0533851	0.61385	1	0.209714	0.0519302	4.66448e-05	0.000348734
ENSG00000050426	LETMD1	-0.798526	0.081786	7.41368e-24	1.72513e-22	-0.725319	0.079238	1.78063e-20	2.21192e-19	-0.327061	0.0742254	7.34632e-06	3.47038e-05
ENSG00000050438	SLC4A8	0.441667	0.0615206	3.13478e-13	4.06767e-12	-0.431194	0.0654675	3.12058e-11	2.61905e-10	-0.746407	0.0666756	1.16249e-29	1.45304e-28
ENSG00000050555	LAMC3	0.202455	0.623629	0.333786	0.391751	0.331492	0.812877	0.359734	0.239151	0.519143	0.883718	0.212222	0.138659
ENSG00000050628	PTGER3	0.471309	0.145596	0.000431384	0.00110524	1.50031	0.141703	1.66858e-27	1.53179e-26	0.423729	0.145933	0.00205494	0.00593761
ENSG00000050730	TNIP3	6.60651	0.550322	1.41249e-34	3.13013e-33	9.62694	0.54967	1.172e-71	4.04015e-70	7.10863	0.547504	3.45612e-40	6.64024e-39
ENSG00000050748	MAPK9	0.0337511	0.0505485	0.500557	0.882505	-0.304896	0.052156	4.22232e-09	5.38067e-08	-0.759834	0.0540982	2.1576e-45	6.70147e-44
ENSG00000050767	COL23A1	0.0720285	0.0594201	0.219779	0.47837	0.0315761	0.0596468	0.594239	1	-0.874877	0.0628274	9.25756e-45	2.79562e-43
ENSG00000050820	BCAR1	0.361676	0.0866596	1.75575e-05	0.000117612	1.22352	0.0853405	7.47157e-48	2.92155e-46	0.540459	0.0863961	1.63884e-10	1.04742e-09
ENSG00000051009	FAM160A2	0.156603	0.0531838	0.00294073	0.0122605	-0.0280538	0.0537916	0.600151	1	-0.0507062	0.0530549	0.335343	1
ENSG00000051108	HERPUD1	-0.885336	0.0565781	1.00247e-56	5.57539e-55	-1.1806	0.0576926	2.88953e-94	2.45117e-92	-0.629864	0.0536091	2.41553e-32	5.60691e-31
ENSG00000051128	HOMER3	0.583987	0.0722348	1.28821e-16	2.07238e-15	0.0386425	0.0743358	0.599648	1	-1.19828	0.0845852	1.70421e-46	3.00098e-45
ENSG00000051180	RAD51	-1.69732	0.11892	1.44852e-47	5.24607e-46	-2.12743	0.126726	2.44862e-64	6.12447e-63	-2.01945	0.11978	9.73542e-65	2.68868e-63
ENSG00000051341	POLQ	-1.2344	0.114088	1.51164e-28	4.31247e-27	-1.84584	0.122359	1.5696e-52	4.04198e-51	-2.028	0.122108	6.57042e-63	1.56182e-61
ENSG00000051382	PIK3CB	0.630683	0.0497213	1.08707e-37	3.80628e-36	-0.611372	0.0554523	1.33105e-28	3.68255e-27	-0.367002	0.0528214	2.3665e-12	2.84307e-11
ENSG00000051523	CYBA	0.368851	0.0749302	4.93696e-07	5.74153e-06	0.443773	0.075406	2.68423e-09	7.27464e-08	0.335032	0.0754009	6.08038e-06	6.23531e-05
ENSG00000051596	THOC3	-0.519512	0.0866867	6.18936e-10	3.99132e-09	-1.02703	0.0936504	5.86008e-29	9.03287e-28	-1.17469	0.0931015	2.0109e-37	3.35664e-36
ENSG00000051620	HEBP2	0.67472	0.0600826	3.15071e-30	7.77621e-29	0.629466	0.0597211	2.46896e-26	5.93582e-25	0.364937	0.0599999	7.60019e-10	9.33122e-09
ENSG00000051825	MPHOSPH9	-0.541304	0.0883217	2.35086e-10	2.04765e-09	-0.962895	0.0924268	2.76765e-26	6.453e-25	-0.447051	0.0857142	9.58291e-08	5.20951e-07
ENSG00000052126	PLEKHA5	0.154217	0.175537	0.325932	0.382419	1.7129	0.16541	2.4106e-26	1.67604e-25	0.994919	0.172648	1.29455e-09	4.87442e-09
ENSG00000052344	PRSS8	0.11786	0.668718	0.497488	1	0.20658	0.906283	0.520237	1	0.05669	0.907879	0.868098	1
ENSG00000052723	SIKE1	-0.671828	0.0771585	3.46425e-19	5.34634e-18	-0.937732	0.0780849	4.71597e-34	1.42677e-32	-0.692902	0.0757978	1.82943e-20	3.37578e-19
ENSG00000052749	RRP12	0.615322	0.0583762	9.41983e-27	2.24791e-25	1.56186	0.0553104	1.08711e-176	1.9837e-174	1.42361	0.0551745	9.34689e-148	9.83097e-146
ENSG00000052795	FNIP2	0.794536	0.073396	1.21114e-28	2.98644e-27	2.60684	0.0698147	1.25455e-306	3.60715e-304	1.93512	0.0702395	5.43429e-168	7.19174e-166
ENSG00000052802	MSMO1	-0.247828	0.0695095	0.000285812	0.00135307	-0.478463	0.0704483	6.99895e-12	9.91254e-11	-1.66106	0.0736969	2.19038e-113	1.69939e-111
ENSG00000052841	TTC17	0.243384	0.044277	3.1028e-08	2.23833e-07	0.120448	0.0445091	0.00661482	0.0300678	0.234073	0.0437278	7.24544e-08	6.96451e-07
ENSG00000052850	ALX4	-0.416259	0.430678	0.103457	0.175171	-0.00954249	0.361678	0.973648	0.871605	1.65029	0.348568	1.87451e-07	6.32846e-07
ENSG00000053108	FSTL4	-0.0152154	0.631777	0.928529	1	0.0629523	0.855555	0.842339	1	-0.216433	0.935288	0.539202	1
ENSG00000053254	FOXN3	0.351573	0.0659158	5.90818e-08	4.177e-07	-0.447969	0.069537	7.89963e-11	1.12492e-09	-0.198717	0.0671551	0.00270463	0.0159893
ENSG00000053328	METTL24	0.0174687	0.746313	0.884624	1	0.0790484	1.04993	0.737629	1	0.0221403	1.08729	0.93106	1
ENSG00000053371	AKR7A2	-0.204603	0.0714919	0.00356477	0.0132216	-0.294631	0.0721278	3.72288e-05	0.00031398	-0.959396	0.0755185	9.69304e-38	2.46664e-36
ENSG00000053372	MRTO4	0.213476	0.0417198	2.62511e-07	1.79051e-06	0.321957	0.0412775	5.09639e-15	5.94251e-14	0.577253	0.0402909	5.61946e-47	1.86977e-45
ENSG00000053438	NNAT	0.00810616	0.798939	0.926498	1	0.0139195	1.12063	0.935838	1	0.0351068	1.16715	0.851291	1
ENSG00000053501	USE1	0.0563029	0.102285	0.568002	1	0.325775	0.101164	0.00103194	0.00386165	0.40368	0.0998378	3.07463e-05	0.000162631
ENSG00000053524	MCF2L2	0.445391	0.666459	0.0945174	0.153343	0.979882	0.903217	0.0362054	0.0348153	0.913206	0.882247	0.0547851	0.0464233
ENSG00000053702	NRIP2	0	0.854649	NA	NA	0	1.20051	NA	NA	0	1.24171	NA	NA
ENSG00000053747	LAMA3	0.177187	0.180084	0.26827	0.364293	1.55777	0.172667	9.33354e-21	9.64959e-20	1.30306	0.173258	5.81022e-15	4.2913e-14
ENSG00000053770	AP5M1	-0.120569	0.0663143	0.0648545	0.171016	-0.336323	0.0676936	5.41996e-07	5.49581e-06	-0.246337	0.0659705	0.000154014	0.00105552
ENSG00000053900	ANAPC4	-0.33097	0.0765367	9.88403e-06	5.51924e-05	-0.553861	0.0781007	7.05137e-13	9.98964e-12	-0.36489	0.0761032	1.04443e-06	9.87791e-06
ENSG00000053918	KCNQ1	0.127356	0.0694067	0.0620312	0.164738	-0.2845	0.0716341	6.09633e-05	0.000495768	-1.33374	0.0785031	1.0565e-65	4.35647e-64
ENSG00000054116	TRAPPC3	0.14212	0.0661704	0.0291861	0.0875731	-0.123532	0.0675273	0.0651555	0.285023	0.14417	0.0653207	0.0254288	0.116314
ENSG00000054118	THRAP3	-0.20725	0.0396266	1.44683e-07	1.7301e-06	-0.383805	0.0399095	5.11447e-22	1.17408e-20	0.237153	0.0387186	7.56031e-10	8.16341e-09
ENSG00000054148	PHPT1	0.156397	0.0723393	0.0276573	0.0834448	0.38148	0.0722947	9.87736e-08	1.14986e-06	0.257043	0.0720103	0.00028672	0.00198338
ENSG00000054179	ENTPD2	4.397	0.703221	6.43047e-12	3.90261e-11	5.51721	0.672904	5.43283e-18	2.56959e-17	5.47664	0.671223	6.56464e-18	2.50509e-17
ENSG00000054219	LY75	0.0541319	0.123603	0.643933	0.644882	-0.0326234	0.126895	0.791426	1	-0.0220421	0.122736	0.851665	1
ENSG00000054267	ARID4B	0.16251	0.0627507	0.0086441	0.0308069	0.801361	0.0621499	1.21096e-38	2.70197e-37	1.23176	0.0615239	4.0716e-90	2.45834e-88
ENSG00000054277	OPN3	0.392855	0.0896117	6.13318e-06	4.39502e-05	0.817424	0.0886511	6.90498e-21	1.36193e-19	0.0383806	0.0898683	0.662304	1
ENSG00000054282	SDCCAG8	0.432168	0.0573398	2.24285e-14	2.81847e-13	-0.220841	0.0597831	0.000200873	0.00171735	-0.561496	0.0609344	1.22693e-20	2.07561e-19
ENSG00000054356	PTPRN	-0.0618459	0.682214	0.69058	1	-0.0288194	0.924801	0.921265	1	-0.159099	0.990739	0.623844	1
ENSG00000054392	HHAT	-0.216352	0.145609	0.108608	0.160095	-0.191275	0.147125	0.17663	0.285245	0.175297	0.135218	0.172807	0.328427
ENSG00000054523	KIF1B	1.12504	0.0579308	2.20199e-85	1.93598e-83	1.63376	0.0572689	3.22838e-180	4.01759e-178	0.702082	0.0579835	2.79799e-34	6.92111e-33
ENSG00000054598	FOXC1	2.64936	0.378424	8.50803e-15	4.13371e-14	2.14393	0.37503	5.03352e-10	1.33126e-09	1.89197	0.374583	3.36051e-08	8.29018e-08
ENSG00000054611	TBC1D22A	0.068422	0.0699824	0.319991	0.660764	-0.63293	0.0761229	3.97189e-17	6.70432e-16	-0.922673	0.0776431	2.69057e-33	3.67568e-32
ENSG00000054654	SYNE2	-0.405051	0.400361	0.104261	0.164573	-0.0426479	0.3504	0.880466	0.763663	0.0440022	0.330303	0.868193	0.92234
ENSG00000054690	PLEKHH1	-0.996222	0.238496	9.92437e-07	3.46906e-06	-0.943545	0.221042	2.92159e-06	1.03137e-05	0.0639094	0.169618	0.685142	0.774959
ENSG00000054793	ATP9A	0.526372	0.0538784	4.51117e-23	8.43096e-22	0.470715	0.0538677	1.52392e-18	1.87614e-17	-0.367564	0.0548645	1.33359e-11	1.59693e-10
ENSG00000054796	SPO11	0	0.854649	NA	NA	0	1.20051	NA	NA	0	1.24171	NA	NA
ENSG00000054803	CBLN4	0	0.854649	NA	NA	0	1.20051	NA	NA	0	1.24171	NA	NA
ENSG00000054938	CHRDL2	0.0751155	0.706598	0.614093	1	0.050696	0.955039	0.856639	1	0.29322	1.06749	0.371377	1
ENSG00000054965	FAM168A	-0.347831	0.0563843	4.29323e-10	3.68274e-09	-1.29686	0.0625771	1.06432e-96	9.40228e-95	-1.13557	0.0599356	5.87477e-81	3.15476e-79
ENSG00000054967	RELT	0.0938684	0.0585985	0.104995	0.269901	-0.407289	0.0608616	1.59018e-11	2.31956e-10	0.15352	0.057681	0.00719188	0.0394958
ENSG00000054983	GALC	0.082886	0.0520303	0.107825	0.27587	-0.238382	0.0533181	6.98959e-06	6.82144e-05	-0.933361	0.0564082	3.11032e-62	1.27544e-60
ENSG00000055044	NOP58	0.255949	0.0499422	2.32751e-07	1.55642e-06	0.941814	0.0491271	9.42083e-83	5.96404e-81	0.703459	0.049179	6.05226e-47	1.94774e-45
ENSG00000055070	SZRD1	0.32039	0.0460499	2.34608e-12	2.37756e-11	0.498218	0.0459958	1.48311e-27	8.6728e-26	0.500812	0.0459337	5.07861e-28	1.32373e-26
ENSG00000055118	KCNH2	-0.436139	0.520804	0.102784	0.117509	-0.365983	0.49726	0.282786	0.25094	-0.25429	0.463518	0.43595	0.333327
ENSG00000055130	CUL1	0.0143752	0.0461599	0.753735	1	0.0833408	0.0458186	0.0679001	0.213533	0.81036	0.0437696	3.78609e-77	1.93764e-75
ENSG00000055147	FAM114A2	-0.383219	0.0745487	1.51116e-07	9.05298e-07	-0.443978	0.0747168	1.8981e-09	1.1307e-08	-0.5457	0.0743947	9.04019e-14	7.72759e-13
ENSG00000055163	CYFIP2	0.62058	0.115925	1.37345e-08	6.16161e-08	0.333203	0.116206	0.00328559	0.0113998	0.511296	0.114647	3.66094e-06	2.04423e-05
ENSG00000055208	TAB2	0.675216	0.0379593	9.42394e-72	1.18066e-69	0.875079	0.0378084	3.07911e-119	3.52705e-117	0.708952	0.0378032	5.24921e-79	2.03583e-77
ENSG00000055211	GINM1	0.584953	0.0485704	4.36101e-34	1.35608e-32	1.14371	0.0467463	2.37605e-133	2.93827e-131	0.784546	0.0471587	9.5479e-63	3.97715e-61
ENSG00000055332	EIF2AK2	-0.450481	0.111608	2.22378e-05	0.00020781	2.07267	0.111123	1.04332e-78	7.35152e-77	3.5993	0.110907	2.64039e-233	4.11916e-231
ENSG00000055483	USP36	-0.310654	0.0511084	8.4079e-10	7.68008e-09	0.801532	0.0474717	1.45961e-64	8.22859e-63	0.37807	0.0479629	1.99404e-15	2.763e-14
ENSG00000055609	KMT2C	0.362777	0.076284	1.16454e-06	1.29777e-05	0.291108	0.076718	0.000125218	0.00111231	0.85033	0.0768022	3.73821e-29	1.0045e-27
ENSG00000055732	MCOLN3	-0.186778	0.217496	0.307092	0.365941	0.189333	0.220286	0.349053	0.403439	0.203999	0.21461	0.287472	0.38849
ENSG00000055813	CCDC85A	0.328016	0.364427	0.166663	0.222435	4.14323	0.368356	1.60482e-31	1.20068e-30	4.02173	0.368234	4.97114e-30	3.98642e-29
ENSG00000055917	PUM2	-0.0965264	0.055712	0.079883	0.203866	0.2202	0.0552673	6.16863e-05	0.000378105	0.223816	0.0549142	3.893e-05	0.000300808
ENSG00000055950	MRPL43	-0.176023	0.0866024	0.0368701	0.106009	-0.268749	0.0877532	0.00189777	0.00644782	-0.124458	0.0839304	0.130281	0.331606
ENSG00000055955	ITIH4	0.039712	0.528121	0.847704	1	0.156622	0.679367	0.655721	0.511931	0.218407	0.700309	0.562977	0.560799
ENSG00000055957	ITIH1	-0.211901	0.689965	0.281943	1	0.0949154	0.78386	0.777304	1	0.00478904	0.815955	0.989418	1
ENSG00000056050	HPF1	-0.98177	0.121321	1.67616e-17	2.58203e-16	-1.25015	0.123526	2.51915e-25	3.00865e-24	-1.09086	0.116435	9.80305e-22	8.71724e-21
ENSG00000056097	ZFR	0.0670654	0.0522672	0.195213	0.639251	0.315646	0.0521484	1.17688e-09	1.62951e-08	0.287756	0.0519797	2.35433e-08	2.82032e-07
ENSG00000056277	ZNF280C	-0.0912949	0.115677	0.408031	0.485675	0.760047	0.11041	1.66347e-12	1.40024e-11	0.357467	0.111279	0.000856679	0.00286778
ENSG00000056291	NPFFR2	2.54618	0.215577	1.26477e-34	2.05018e-33	2.64245	0.21161	2.60821e-37	3.08504e-36	2.84738	0.2093	6.44698e-44	6.93295e-43
ENSG00000056487	PHF21B	0.0197745	0.800659	0.822197	1	0.0139183	1.12063	0.935843	1	0.010288	1.16556	0.956148	1
ENSG00000056558	TRAF1	6.38045	0.149477	0	0	7.468	0.149428	0	0	6.5889	0.149427	0	0
ENSG00000056586	RC3H2	0.348876	0.0679213	1.72966e-07	1.25382e-06	0.55412	0.0677437	1.51805e-16	2.77405e-15	0.580783	0.0675532	3.06783e-18	4.77298e-17
ENSG00000056736	IL17RB	0.112119	0.519744	0.603462	0.628572	-0.314985	0.783237	0.384411	0.247373	-0.736749	0.988568	0.104145	0.0823496
ENSG00000056972	TRAF3IP2	1.07841	0.0723083	9.22581e-52	4.5595e-50	2.97065	0.0686273	0	0	2.59586	0.0687613	0	0
ENSG00000056998	GYG2	-0.0192665	0.196457	0.910149	0.841965	-1.19561	0.290547	2.82136e-06	7.90653e-06	-1.92391	0.32227	2.00956e-10	8.76235e-10
ENSG00000057019	DCBLD2	1.19073	0.0864911	2.07685e-44	7.90358e-43	1.87541	0.0829489	2.97233e-114	1.72655e-112	1.5641	0.0833878	2.02964e-79	6.08339e-78
ENSG00000057149	SERPINB3	0.0734363	0.586128	0.702116	0.54305	5.72964	1.36227	1.57672e-07	2.54897e-07	6.11709	1.31304	2.10011e-08	3.69626e-08
ENSG00000057252	SOAT1	0.11062	0.0487338	0.0220981	0.0731049	-0.30184	0.0506932	2.1974e-09	2.78612e-08	-0.411573	0.0503948	1.80753e-16	2.59945e-15
ENSG00000057294	PKP2	0.191317	0.624866	0.353513	0.322141	3.09834	1.57715	0.00028787	0.000471553	2.86132	1.50842	0.000492343	0.000512034
ENSG00000057468	MSH4	0.177283	0.54239	0.423504	1	-0.303234	0.789128	0.399383	0.346285	-0.705848	0.988071	0.114662	0.152744
ENSG00000057593	F7	0	0.854649	NA	NA	0	1.20051	NA	NA	0	1.24171	NA	NA
ENSG00000057608	GDI2	-0.00886599	0.0340815	0.793951	1	0.0175272	0.0339498	0.604938	1	0.0519072	0.0335433	0.120551	0.446526
ENSG00000057657	PRDM1	1.69362	0.0630242	2.15426e-160	4.10596e-158	2.11367	0.0624067	1.65146e-252	3.28126e-250	2.50187	0.0619249	0	0
ENSG00000057663	ATG5	0.0599036	0.0509854	0.23581	0.46796	0.0804617	0.0505967	0.110167	0.431027	0.28596	0.048678	3.23777e-09	3.82981e-08
ENSG00000057704	TMCC3	1.97608	0.11482	3.88907e-68	1.28906e-66	0.450169	0.123205	0.000169229	0.000705579	0.954214	0.119463	2.37124e-16	1.58132e-15
ENSG00000057757	PITHD1	-0.579432	0.0542749	2.83403e-27	6.30475e-26	-0.675874	0.0543359	6.13454e-36	1.94797e-34	-0.657533	0.053044	8.79977e-36	1.24555e-34
ENSG00000057935	MTA3	-0.323277	0.12295	0.00541012	0.0126648	-1.45432	0.158337	1.97892e-21	2.10295e-20	-1.27667	0.145929	2.34956e-19	1.864e-18
ENSG00000058056	USP13	-0.26658	0.0690014	8.47633e-05	0.000418356	-0.0103826	0.0675548	0.876878	1	0.052054	0.0661621	0.425714	0.971572
ENSG00000058063	ATP11B	0.539073	0.0712358	1.03779e-14	1.33044e-13	0.54533	0.0711251	9.56769e-15	1.62262e-13	0.260941	0.0710535	0.000191334	0.00132472
ENSG00000058085	LAMC2	-0.186179	0.170262	0.224437	0.312543	-1.47525	0.226573	3.57386e-12	1.28068e-11	-0.487161	0.184872	0.00403034	0.00620508
ENSG00000058091	CDK14	0.506426	0.0794618	6.00411e-11	6.28494e-10	0.285723	0.0802437	0.000314699	0.00146136	0.881407	0.0772915	8.16028e-31	1.06261e-29
ENSG00000058262	SEC61A1	0.113561	0.0340865	0.000822802	0.00618242	0.308048	0.0340061	1.10621e-19	2.31707e-18	0.567067	0.0338618	2.33215e-63	1.23167e-61
ENSG00000058272	PPP1R12A	0.0910157	0.0632141	0.144309	0.454359	-0.187147	0.0642329	0.00333386	0.0163537	0.431085	0.0625602	3.01972e-12	3.72384e-11
ENSG00000058335	RASGRF1	0.291263	0.0898072	0.000836418	0.00217872	-0.599063	0.101697	1.80797e-09	1.28175e-08	-1.58121	0.118448	1.39997e-41	2.73345e-40
ENSG00000058404	CAMK2B	-0.151816	0.100379	0.117051	0.298138	-0.510291	0.10628	9.18471e-07	4.75646e-06	-2.42551	0.148327	2.04612e-61	5.80562e-60
ENSG00000058453	CROCC	-0.27579	0.0948629	0.00266297	0.0112155	-0.638244	0.101073	1.14109e-10	7.57126e-10	-0.77491	0.101191	4.71943e-15	4.52437e-14
ENSG00000058600	POLR3E	-0.121677	0.0614056	0.0446699	0.126064	0.450504	0.0580499	5.65714e-15	8.79453e-14	0.593173	0.056852	6.37402e-26	1.46966e-24
ENSG00000058668	ATP2B4	0.477644	0.0592787	2.96421e-16	7.06406e-15	0.219328	0.0594561	0.000205238	0.00173933	-0.688942	0.0607402	2.42994e-30	6.87667e-29
ENSG00000058673	ZC3H11A	0.0116532	0.777567	0.90949	1	0.0806442	1.09859	0.691061	1	0.0836758	1.1428	0.704074	1
ENSG00000058729	RIOK2	-0.652462	0.0722998	2.3143e-20	4.55116e-19	-0.201796	0.0678155	0.00269695	0.011513	-0.414969	0.0683253	7.09791e-10	4.32269e-09
ENSG00000058799	YIPF1	-0.0997171	0.0556574	0.0701406	0.197857	-0.339209	0.0567399	1.80702e-09	2.31838e-08	-0.390372	0.0562188	2.30138e-12	2.83325e-11
ENSG00000058804	NDC1	-0.576827	0.0576426	3.09691e-24	9.2692e-23	-0.635769	0.0575284	9.27715e-29	2.24788e-27	-0.229123	0.0553022	2.88478e-05	0.00023058
ENSG00000058866	DGKG	-1.21316	0.147613	9.20505e-18	7.88695e-17	-2.649	0.197153	1.09195e-42	1.91161e-41	-0.684839	0.128543	2.95861e-08	1.41149e-07
ENSG00000059122	FLYWCH1	-0.0290762	0.0752081	0.693379	1	-0.783732	0.0822232	4.08915e-22	5.14923e-21	-0.694849	0.0798571	9.70431e-19	8.86984e-18
ENSG00000059145	UNKL	-0.0173207	0.0895115	0.842279	1	0.356011	0.0856533	2.51206e-05	0.000109739	0.437755	0.0836868	9.03346e-08	5.40759e-07
ENSG00000059377	TBXAS1	0.605019	0.0654712	4.39339e-21	7.36969e-20	0.145514	0.0663045	0.0269786	0.135882	-0.85225	0.0706927	3.92507e-34	5.32088e-33
ENSG00000059378	PARP12	-0.454306	0.0840057	2.64476e-08	1.98354e-07	1.46465	0.0794424	3.24585e-77	1.52493e-75	2.89757	0.0779122	1.46851e-304	4.88411e-302
ENSG00000059573	ALDH18A1	-0.317863	0.0666679	1.25439e-06	7.79091e-06	-0.395886	0.0669641	2.48614e-09	1.87576e-08	0.184867	0.0605607	0.00202633	0.00760948
ENSG00000059588	TARBP1	-0.802436	0.0768167	6.79029e-27	1.88235e-25	-1.07814	0.0781815	2.56681e-44	6.03971e-43	-0.251795	0.0697073	0.000245743	0.00104855
ENSG00000059691	GATB	-0.280004	0.0931403	0.00191604	0.00469827	-0.46443	0.0957135	7.86243e-07	4.09427e-06	-0.243485	0.0907112	0.00593744	0.0174587
ENSG00000059728	MXD1	1.79762	0.0672424	6.30372e-159	1.22445e-156	1.2465	0.0685716	4.24061e-75	2.82277e-73	0.317007	0.07072	5.26847e-06	4.30015e-05
ENSG00000059758	CDK17	0.562813	0.0798391	4.22529e-13	4.87202e-12	0.398364	0.0798764	4.46794e-07	4.81774e-06	1.43927	0.0780285	6.29375e-77	3.14397e-75
ENSG00000059769	DNAJC25	-0.225231	0.119353	0.0469682	0.0653532	0.663714	0.109389	5.06739e-10	3.31066e-09	0.57632	0.109086	4.82978e-08	2.24903e-07
ENSG00000059804	SLC2A3	0.758455	0.0973427	4.03211e-16	2.95442e-15	-0.324555	0.10362	0.00139926	0.00522282	-1.09698	0.11381	7.27053e-23	9.1048e-22
ENSG00000059915	PSD	-0.119023	0.266897	0.561761	0.545525	-0.0522402	0.287439	0.833772	0.613432	1.26141	0.286774	1.15616e-06	2.66032e-06
ENSG00000060069	CTDP1	-0.47737	0.075233	8.36301e-11	9.45991e-10	-0.20353	0.0728837	0.00481327	0.0294547	0.101475	0.0701143	0.142167	0.32123
ENSG00000060138	YBX3	0.90529	0.048608	5.61522e-79	4.44344e-77	1.50314	0.047052	3.07188e-225	5.26404e-223	1.54419	0.0466626	4.54998e-241	1.01592e-238
ENSG00000060140	STYK1	0.40393	0.445328	0.1155	0.127884	1.78412	0.562671	5.45566e-05	9.51708e-05	0.571454	0.50552	0.105092	0.122076
ENSG00000060237	WNK1	-0.0231471	0.0471578	0.620866	1	-0.161026	0.0473952	0.000646933	0.0051211	-0.792783	0.0480729	1.04615e-61	5.40397e-60
ENSG00000060339	CCAR1	0.138495	0.0589001	0.0173114	0.0801303	-0.0553713	0.0595106	0.349141	1	0.158733	0.0584654	0.00609523	0.0344007
ENSG00000060491	OGFR	-0.725096	0.0874966	8.78797e-18	1.26225e-16	0.928289	0.0838913	2.83984e-29	1.74873e-27	2.06536	0.0829747	9.72125e-138	1.16681e-135
ENSG00000060558	GNA15	0.480724	0.0846279	4.93384e-09	5.7812e-08	-0.666784	0.0869725	6.8714e-15	8.06591e-14	0.229385	0.0844546	0.0055229	0.0314297
ENSG00000060566	CREB3L3	0.141551	0.768734	0.344919	1	0.181923	1.01991	0.510057	1	0.11154	1.03899	0.705228	1
ENSG00000060642	PIGV	0.241931	0.0950104	0.00852435	0.0268057	1.10231	0.091268	1.12827e-34	1.49814e-33	0.97249	0.0908687	1.66583e-27	2.20012e-26
ENSG00000060656	PTPRU	-0.184258	0.221222	0.318947	0.381019	-0.118989	0.231156	0.571826	0.588506	1.28255	0.224076	1.1112e-09	4.17583e-09
ENSG00000060688	SNRNP40	-0.524851	0.0536076	3.69902e-23	6.82058e-22	-0.303073	0.0516997	3.83587e-09	4.53652e-08	-0.193068	0.0501439	0.000104557	0.000550544
ENSG00000060709	RIMBP2	0	0.854649	NA	NA	0	1.20051	NA	NA	0	1.24171	NA	NA
ENSG00000060718	COL11A1	-0.408549	0.21088	0.0223077	0.0412771	0.027946	0.196385	0.878989	1	-1.5405	0.269826	1.09529e-09	5.86659e-09
ENSG00000060749	QSER1	-0.483086	0.0832006	2.32246e-09	2.03379e-08	-0.583696	0.0836754	1.49873e-12	2.28092e-11	-0.314787	0.0819681	8.80295e-05	0.000648349
ENSG00000060762	MPC1	0.05983	0.0542793	0.265471	0.524433	0.0820842	0.0540217	0.126686	0.492687	-0.325907	0.0552835	2.62727e-09	3.12566e-08
ENSG00000060971	ACAA1	-0.170294	0.0644875	0.00737013	0.0277938	-0.0943619	0.0642214	0.13886	0.558866	0.0324889	0.0628213	0.601011	1
ENSG00000060982	BCAT1	0.469181	0.0782769	7.99617e-10	6.70237e-09	1.23813	0.0787849	6.6792e-57	3.41498e-55	1.87173	0.0781757	1.41342e-127	1.54354e-125
ENSG00000061273	HDAC7	-0.154545	0.0666516	0.0185172	0.0585748	-1.63675	0.0778724	2.69336e-99	2.19053e-97	-0.168503	0.065885	0.0095808	0.0550544
ENSG00000061337	LZTS1	-1.9684	0.227959	1.03033e-19	8.50357e-19	-1.99131	0.221581	1.78024e-20	1.8464e-19	-2.03575	0.213793	1.63118e-22	1.34714e-21
ENSG00000061455	PRDM6	0.0774416	0.373999	0.731622	0.564993	2.69139	0.469187	2.14449e-10	5.80485e-10	-0.0973787	0.449601	0.760206	0.581013
ENSG00000061492	WNT8A	0	0.854649	NA	NA	0	1.20051	NA	NA	0	1.24171	NA	NA
ENSG00000061656	SPAG4	-0.112891	0.240472	0.561225	0.453072	-0.185081	0.262665	0.426441	0.357612	-0.133749	0.250006	0.537217	0.486531
ENSG00000061676	NCKAP1	0.382452	0.0705642	3.30788e-08	2.33936e-07	0.00329111	0.0720059	0.963211	1	-0.324184	0.0728947	6.11533e-06	5.44536e-05
ENSG00000061794	MRPS35	-0.103122	0.0480381	0.0304703	0.0964445	-0.0486095	0.0475036	0.304257	1	0.191247	0.0456365	2.4728e-05	0.000192314
ENSG00000061918	GUCY1B1	0.342043	0.170081	0.0250524	0.0453801	1.5903	0.159018	7.96359e-25	9.56274e-24	1.50309	0.157201	1.25778e-22	1.1118e-21
ENSG00000061936	SFSWAP	-0.172468	0.0535559	0.00114217	0.00464997	0.146194	0.0512996	0.00419438	0.0260418	0.093924	0.050492	0.0609432	0.191128
ENSG00000061938	TNK2	-0.220093	0.0799847	0.00487368	0.0179317	-0.571733	0.082369	1.97653e-12	3.04618e-11	1.23504	0.0774218	3.08287e-58	1.19953e-56
ENSG00000061987	MON2	-0.111365	0.0579227	0.0517492	0.153588	-0.0859207	0.0578041	0.134865	0.539478	0.104053	0.056356	0.0624123	0.254726
ENSG00000062038	CDH3	0.0566363	0.618311	0.750976	1	0.350083	0.895215	0.323006	0.431241	0.0667959	0.865548	0.84992	1
ENSG00000062096	ARSF	0.161227	0.590863	0.436605	0.869373	-0.0625128	0.768714	0.852617	0.612912	0.0892941	0.780736	0.808233	0.823556
ENSG00000062194	GPBP1	0.299023	0.0628983	1.41076e-06	8.97203e-06	1.10899	0.0621316	2.31922e-72	1.42075e-70	1.34169	0.0616036	3.93125e-106	2.84751e-104
ENSG00000062282	DGAT2	0.544623	0.0763336	2.54899e-13	2.79058e-12	0.380874	0.0764168	4.673e-07	4.60956e-06	-0.101616	0.0766901	0.177856	0.376581
ENSG00000062370	ZNF112	-0.0264601	0.726866	0.839635	1	-0.118594	1.02804	0.643495	1	-0.14275	1.07734	0.610835	1
ENSG00000062485	CS	0.0179209	0.0454451	0.69125	1	0.151487	0.0451017	0.000749086	0.00402402	0.248556	0.044521	1.93435e-08	1.95388e-07
ENSG00000062524	LTK	0.293581	0.621445	0.209317	0.249071	0.749754	0.883401	0.0826479	0.0675456	0.273597	0.755448	0.476202	0.301785
ENSG00000062582	MRPS24	-0.050143	0.512575	0.812545	0.760149	0.230422	0.648698	0.518124	0.418757	0.260423	0.667712	0.490409	0.2714
ENSG00000062598	ELMO2	0.153949	0.0393033	8.21174e-05	0.000407715	-0.239188	0.0401533	2.31082e-09	2.00696e-08	0.266835	0.0386677	4.10145e-12	5.02831e-11
ENSG00000062650	WAPL	-0.202879	0.0554866	0.000218673	0.00109766	0.19096	0.0539631	0.00037479	0.00309075	0.178789	0.0533437	0.000723764	0.00474109
ENSG00000062716	VMP1	0.883252	0.0438028	5.82838e-92	5.62291e-90	0.629285	0.0439393	7.03361e-47	2.0146e-45	0.770633	0.0434043	4.08848e-71	1.92934e-69
ENSG00000062725	APPBP2	-0.384574	0.0697846	1.96801e-08	1.44927e-07	-0.509902	0.070455	2.7043e-13	4.04451e-12	0.0669604	0.0663081	0.306546	0.577858
ENSG00000062822	POLD1	-0.371676	0.0608031	5.66797e-10	4.79273e-09	-1.16301	0.0666061	1.90547e-69	1.09488e-67	-1.7189	0.0700884	1.05318e-133	5.41958e-132
ENSG00000063015	SEZ6	-0.200611	0.515429	0.382997	0.409539	-1.48007	1.23278	0.00991629	0.0132199	-0.302391	0.625496	0.418575	0.27127
ENSG00000063046	EIF4B	0.310507	0.0390383	1.25864e-15	1.5913e-14	-0.0257955	0.0393992	0.511498	1	-0.313511	0.0395574	1.64203e-15	2.92506e-14
ENSG00000063127	SLC6A16	-0.206824	0.340754	0.361554	0.334728	-0.884166	0.520552	0.0166126	0.0210063	-0.679445	0.467183	0.0465403	0.0594721
ENSG00000063169	BICRA	-0.127283	0.117632	0.255789	0.323394	-0.592342	0.127383	1.57096e-06	7.92735e-06	0.659794	0.113029	1.6699e-09	1.19573e-08
ENSG00000063176	SPHK2	-0.583427	0.0894505	1.41989e-11	1.19056e-10	-0.946659	0.0932647	4.74013e-25	5.70147e-24	-0.185122	0.082318	0.0217809	0.071767
ENSG00000063177	RPL18	0.402826	0.0712389	8.0665e-09	1.08792e-07	0.500102	0.0716048	1.72821e-12	5.6742e-11	0.15112	0.0711869	0.0311983	0.172677
ENSG00000063180	CA11	0.276961	0.177355	0.0795413	0.120261	0.195517	0.184397	0.260033	0.295524	0.0575115	0.179419	0.728172	0.904759
ENSG00000063241	ISOC2	-0.0313732	0.092439	0.726593	1	0.198295	0.0924236	0.0293632	0.146061	0.579868	0.0916375	9.37342e-11	6.08058e-10
ENSG00000063244	U2AF2	0.21599	0.0426199	3.38661e-07	4.04893e-06	0.343942	0.0424268	4.1533e-16	7.98246e-15	0.644838	0.0419177	6.95829e-54	2.53459e-52
ENSG00000063245	EPN1	0.173754	0.0630365	0.00518657	0.0206578	-0.187019	0.0642209	0.00334955	0.0232287	-0.288912	0.0640238	4.8502e-06	3.92995e-05
ENSG00000063322	MED29	-0.913951	0.0605962	5.80093e-53	2.73199e-51	-1.56934	0.0646614	2.22452e-131	2.73387e-129	-0.863787	0.0583763	3.26418e-50	1.0927e-48
ENSG00000063438	AHRR	0.720858	0.18577	9.1375e-06	2.9706e-05	1.50126	0.175639	6.11413e-19	3.0748e-18	1.24278	0.175813	1.73407e-13	7.93152e-13
ENSG00000063515	GSC2	0.00810647	0.798939	0.926495	1	0.0139201	1.12063	0.935835	1	0.0351074	1.16715	0.851289	1
ENSG00000063587	ZNF275	-0.437375	0.080697	2.66818e-08	1.74743e-07	-0.0527444	0.0771854	0.489855	0.800016	-0.247162	0.0772801	0.00112576	0.00473469
ENSG00000063601	MTMR1	0.108031	0.0972241	0.2507	0.497643	-0.126526	0.100216	0.198733	0.457527	0.233426	0.0955769	0.012094	0.0419189
ENSG00000063660	GPC1	0.0202496	0.0980638	0.830899	1	-0.139861	0.100817	0.157803	0.344686	-0.614319	0.10763	3.99032e-09	2.06353e-08
ENSG00000063761	ADCK1	-0.258152	0.132247	0.037468	0.0536078	-0.948482	0.154607	1.22555e-10	8.80339e-10	-0.701968	0.143399	2.80538e-07	1.30711e-06
ENSG00000063854	HAGH	0.335587	0.0802239	1.82867e-05	0.000122243	0.222613	0.0809255	0.00537802	0.032593	-0.427119	0.0840017	2.026e-07	1.06443e-06
ENSG00000063978	RNF4	-0.405517	0.0482903	2.37043e-17	3.31617e-16	-0.0404454	0.0465418	0.38303	0.864055	0.338267	0.0449505	3.59517e-14	4.99518e-13
ENSG00000064012	CASP8	-0.487638	0.0690708	5.99695e-13	6.92571e-12	-0.346125	0.0680982	2.946e-07	3.21679e-06	0.325552	0.0654224	4.5518e-07	4.10224e-06
ENSG00000064042	LIMCH1	-0.189142	0.58079	0.381064	0.407957	-0.685063	0.913921	0.104123	0.113303	-0.825101	0.983907	0.0787993	0.0981867
ENSG00000064102	INTS13	-0.196799	0.0621357	0.0013237	0.00545749	-0.00692396	0.0606919	0.908585	1	0.308841	0.0582184	8.20845e-08	4.36406e-07
ENSG00000064115	TM7SF3	-0.0622624	0.0411932	0.128422	0.415665	-0.323123	0.0420454	1.25477e-14	2.01896e-13	-0.915391	0.0441595	3.6123e-96	2.41205e-94
ENSG00000064195	DLX3	-1.85534	0.139782	8.73849e-42	2.81417e-40	-3.9316	0.226392	9.07299e-70	2.47017e-68	-3.33231	0.183046	3.25379e-76	1.04245e-74
ENSG00000064199	SPA17	-0.129429	0.0682304	0.0538473	0.146834	-0.304086	0.0693544	9.71079e-06	5.61859e-05	-1.14313	0.0749387	1.90216e-53	3.87489e-52
ENSG00000064201	TSPAN32	-0.250838	0.108373	0.0157261	0.0317498	-0.4658	0.112722	2.29222e-05	0.000103532	-1.37685	0.129948	3.3379e-27	3.46578e-26
ENSG00000064205	CCN5	0.0197752	0.800659	0.822191	1	0.0139195	1.12063	0.935838	1	0.0102893	1.16556	0.956142	1
ENSG00000064218	DMRT3	-0.0741429	0.425318	0.742641	0.703791	0.103795	0.496702	0.755497	0.460655	0.0377799	0.494278	0.909918	0.469571
ENSG00000064225	ST3GAL6	0.456182	0.0884159	1.01471e-07	5.3498e-07	-0.214428	0.0922996	0.0183241	0.0514147	-2.11388	0.1162	5.76783e-75	1.81769e-73
ENSG00000064270	ATP2C2	-0.07821	0.52564	0.710263	1	-0.0408552	0.651417	0.906306	0.658529	-0.387164	0.80579	0.329953	0.392707
ENSG00000064300	NGFR	-0.220752	0.350391	0.33515	0.428587	0.14181	0.351106	0.617636	0.564623	0.395954	0.351585	0.154113	0.223208
ENSG00000064309	CDON	0.294738	0.0837368	0.000304482	0.0012573	-0.506203	0.0919143	2.15451e-08	1.16342e-07	-0.312529	0.0877262	0.000264181	0.00117875
ENSG00000064313	TAF2	0.130886	0.043077	0.0022275	0.00878962	-0.00421529	0.0434261	0.922417	1	0.160043	0.0419809	0.000126877	0.000907001
ENSG00000064393	HIPK2	0.617795	0.0643391	1.28881e-22	4.36617e-21	0.621676	0.0641781	1.5339e-22	3.58087e-21	0.92283	0.0642241	1.51927e-47	6.15763e-46
ENSG00000064419	TNPO3	-0.325534	0.0405328	6.456e-16	8.35398e-15	-0.26591	0.0398906	2.30353e-11	2.29615e-10	0.215306	0.0372853	6.65218e-09	6.80705e-08
ENSG00000064489	BORCS8-MEF2B	0	0.854649	NA	NA	0	1.20051	NA	NA	0	1.24171	NA	NA
ENSG00000064490	RFXANK	0.216397	0.0747294	0.0031375	0.0119942	-0.276374	0.0770881	0.000289776	0.00220016	-0.856209	0.0799981	2.11419e-27	4.21214e-26
ENSG00000064545	TMEM161A	-0.0424134	0.0914134	0.632866	0.906842	-0.213293	0.0936921	0.020739	0.0590604	-0.122739	0.0904617	0.164931	0.400871
ENSG00000064547	LPAR2	0.120063	0.0749493	0.102323	0.279658	0.100554	0.07513	0.176438	0.618006	0.457473	0.0719723	1.0519e-10	6.80194e-10
ENSG00000064601	CTSA	0.328189	0.0445873	1.21549e-13	2.47811e-12	0.258732	0.0446788	6.17237e-09	7.71468e-08	-0.069869	0.0447365	0.116234	0.514215
ENSG00000064607	SUGP2	0.192107	0.0437802	9.97481e-06	8.31606e-05	0.0554258	0.0440402	0.206652	0.517532	-0.00123245	0.0436319	0.977344	1
ENSG00000064651	SLC12A2	0.224898	0.0772981	0.00295591	0.0113612	1.06526	0.0749794	7.57274e-47	1.88215e-45	0.537373	0.0759451	6.19019e-13	4.39439e-12
ENSG00000064652	SNX24	-0.562647	0.114826	2.19387e-07	1.11873e-06	-1.46189	0.13534	1.63189e-28	2.14696e-27	-1.80411	0.138904	1.7526e-39	3.36238e-38
ENSG00000064655	EYA2	0.0546761	0.622611	0.756903	1	-0.0560178	0.835987	0.861659	1	-0.0914181	0.876986	0.794996	1
ENSG00000064666	CNN2	-0.136869	0.0617408	0.0246684	0.108572	-1.06016	0.0649751	7.0388e-61	2.31502e-59	-2.09863	0.0688582	5.21538e-205	9.49321e-203
ENSG00000064687	ABCA7	0.256142	0.111806	0.0165143	0.0573401	0.123077	0.11431	0.270525	0.523956	-0.889371	0.131658	2.7848e-12	2.32568e-11
ENSG00000064692	SNCAIP	-1.3025	0.66446	0.000990598	0.00176824	-1.21952	0.569299	0.00269755	0.00385651	-0.965921	0.499606	0.00914592	0.0144416
ENSG00000064703	DDX20	-1.35797	0.0604904	1.08864e-112	1.31541e-110	-0.124382	0.051398	0.015044	0.0830476	-0.847475	0.0545008	3.51969e-55	1.24176e-53
ENSG00000064726	BTBD1	0.097782	0.0509161	0.0526474	0.144517	-0.0268502	0.0512531	0.598682	1	-0.0114221	0.0505711	0.820033	1
ENSG00000064763	FAR2	0.0352346	0.0623635	0.566886	0.922337	-0.0449337	0.0627692	0.471015	1	-0.456161	0.0639137	4.86174e-13	6.31855e-12
ENSG00000064787	BCAS1	-0.0571558	0.519652	0.785663	0.760798	0.582223	0.731954	0.143874	0.118497	1.60408	0.979597	0.00537521	0.00546158
ENSG00000064835	POU1F1	0	0.854649	NA	NA	0	1.20051	NA	NA	0	1.24171	NA	NA
ENSG00000064886	CHI3L2	0.852135	0.417729	0.0026682	0.00654176	2.27277	0.369051	3.26947e-11	1.11774e-10	2.65531	0.358806	3.60148e-15	1.39265e-14
ENSG00000064932	SBNO2	0.907673	0.0603497	1.11425e-52	5.37098e-51	0.558417	0.0602312	9.72814e-21	1.42597e-19	1.56108	0.0590379	5.4683e-155	6.34354e-153
ENSG00000064933	PMS1	-0.534241	0.104723	9.17512e-08	3.8437e-07	-1.02901	0.11232	5.42081e-21	6.48762e-20	-0.234547	0.0976035	0.013443	0.0492356
ENSG00000064961	HMG20B	0.183483	0.0587381	0.00156711	0.00638428	0.0654714	0.059122	0.265182	0.923084	-0.376002	0.0599021	2.15676e-10	2.47677e-09
ENSG00000064989	CALCRL	0.138553	0.444307	0.545412	0.565946	0.0308723	0.54039	0.927676	0.538423	0.357725	0.56238	0.323062	0.23528
ENSG00000064995	TAF11	-0.10751	0.0474891	0.0225076	0.0756132	-0.355789	0.0484574	1.64735e-13	2.65238e-12	-0.107067	0.0464814	0.0204518	0.0992959
ENSG00000064999	ANKS1A	-0.0579947	0.0630121	0.350755	0.636371	-1.14771	0.0673342	2.67058e-66	1.34786e-64	-0.301773	0.0634744	1.47022e-06	1.29892e-05
ENSG00000065000	AP3D1	0.271854	0.0416516	5.10312e-11	8.43446e-10	0.0756704	0.0418598	0.0697864	0.335732	0.278229	0.0415048	1.5783e-11	2.32685e-10
ENSG00000065029	ZNF76	-0.331389	0.0571099	4.26765e-09	3.66788e-08	-0.675697	0.0589809	8.3458e-31	2.45531e-29	-0.0433512	0.0546129	0.423402	1
ENSG00000065054	SLC9A3R2	0.282042	0.201274	0.103832	0.154054	-0.637186	0.250814	0.00435486	0.00863958	-1.09872	0.280479	1.15493e-05	3.41979e-05
ENSG00000065057	NTHL1	-0.576638	0.139424	7.30703e-06	1.93065e-05	-1.60212	0.167025	4.56894e-23	5.14052e-22	-1.25533	0.151068	1.05723e-17	7.83095e-17
ENSG00000065060	UHRF1BP1	-1.04515	0.0725578	1.50496e-48	6.32107e-47	0.203646	0.0673216	0.0022908	0.0157324	1.62645	0.0658658	1.58747e-135	1.55025e-133
ENSG00000065135	GNAI3	0.0850702	0.0409152	0.0365051	0.178784	0.416713	0.0403274	3.55995e-25	1.93621e-23	0.321963	0.0401857	8.01249e-16	1.44388e-14
ENSG00000065150	IPO5	-0.0720692	0.0439146	0.0985147	0.338609	0.181072	0.0431388	2.53769e-05	0.000161989	0.697214	0.0418725	8.86543e-63	3.85163e-61
ENSG00000065154	OAT	0.211185	0.0649268	0.000960917	0.00406125	0.198267	0.064843	0.0020645	0.00909136	0.0365238	0.0644044	0.566126	1
ENSG00000065183	WDR3	-0.395689	0.0503503	2.08629e-15	3.90986e-14	0.979015	0.0475347	3.77244e-95	2.18829e-93	0.792563	0.0475197	4.63022e-63	1.98549e-61
ENSG00000065243	PKN2	0.323757	0.0848014	8.81309e-05	0.000426532	0.470759	0.0848671	1.85576e-08	2.05877e-07	0.657797	0.0843178	1.94732e-15	1.97212e-14
ENSG00000065268	WDR18	-0.123297	0.102633	0.212481	0.400564	-0.277134	0.105088	0.0071296	0.0264431	0.0389902	0.100901	0.691096	1
ENSG00000065308	TRAM2	-0.631414	0.0586394	7.31011e-28	1.82942e-26	-1.38507	0.062441	2.43461e-110	2.53349e-108	-1.4528	0.061596	6.03501e-124	5.0537e-122
ENSG00000065320	NTN1	0.203967	0.11141	0.0556177	0.118909	1.79842	0.104276	8.92331e-68	2.54222e-66	2.76518	0.101017	1.17025e-166	9.53553e-165
ENSG00000065325	GLP2R	0.0081053	0.798939	0.926506	1	0.0368694	1.12271	0.831351	1	0.0102875	1.16556	0.95615	1
ENSG00000065328	MCM10	-1.51027	0.109678	2.73502e-44	7.87922e-43	-2.47644	0.13136	1.27692e-80	4.36431e-79	-2.37952	0.123467	5.02584e-84	1.79519e-82
ENSG00000065357	DGKA	1.00762	0.125237	2.48583e-17	2.16161e-16	0.324633	0.126651	0.00829387	0.02677	-0.47205	0.138874	0.000333969	0.00107555
ENSG00000065361	ERBB3	-0.0650139	0.402844	0.773704	0.671293	-0.585391	0.640427	0.129218	0.107495	-0.216966	0.502562	0.522345	0.296033
ENSG00000065371	ROPN1	0.00810555	0.798939	0.926504	1	0.0368699	1.12271	0.831349	1	0.010288	1.16556	0.956148	1
ENSG00000065413	ANKRD44	0.419984	0.0760628	1.61981e-08	1.31132e-07	-0.302765	0.0779126	8.50983e-05	0.000747985	-0.994168	0.0805806	9.12969e-36	2.32517e-34
ENSG00000065427	KARS1	0.064905	0.045743	0.152946	0.343598	0.473075	0.0452361	8.65753e-26	2.23749e-24	0.912242	0.0447105	3.00925e-93	1.38926e-91
ENSG00000065457	ADAT1	-0.368986	0.0852407	8.58852e-06	4.36282e-05	-0.266711	0.0835985	0.00123265	0.0052356	-0.278196	0.0819374	0.00052823	0.00233148
ENSG00000065485	PDIA5	-0.22526	0.0911488	0.0108953	0.0286688	0.505513	0.0844515	1.27838e-09	8.06207e-09	0.918563	0.0812955	2.49339e-30	3.58029e-29
ENSG00000065491	TBC1D22B	-0.0963069	0.0676807	0.148227	0.374127	0.0844433	0.0662613	0.199039	0.479582	0.0498215	0.0650383	0.4382	0.809675
ENSG00000065518	NDUFB4	0.306782	0.0533102	6.06217e-09	4.82455e-08	0.522111	0.0528365	2.887e-23	4.6426e-22	0.333606	0.0528128	1.8438e-10	2.06833e-09
ENSG00000065526	SPEN	-0.16647	0.0531479	0.00155942	0.01107	0.390514	0.0523919	6.7526e-14	2.38159e-12	0.762395	0.0519795	2.7338e-49	1.1449e-47
ENSG00000065534	MYLK	0.962851	0.0543991	1.11757e-71	8.02869e-70	0.256223	0.055211	3.0624e-06	2.15185e-05	-1.1056	0.0600379	1.29882e-76	6.6685e-75
ENSG00000065548	ZC3H15	0.221199	0.045016	7.44921e-07	4.73193e-06	0.51852	0.0442611	6.22481e-32	1.64164e-30	0.511139	0.0439503	1.28715e-31	3.05877e-30
ENSG00000065559	MAP2K4	-0.338045	0.0844364	3.92745e-05	0.00018282	-0.43728	0.0853636	2.05214e-07	1.26805e-06	-0.283031	0.0814515	0.000390253	0.00171184
ENSG00000065600	PACC1	-0.205174	0.0618162	0.000767202	0.00328761	-0.918509	0.067196	2.47835e-43	9.0791e-42	0.410043	0.058282	1.13946e-12	1.54235e-11
ENSG00000065609	SNAP91	-0.768821	0.260731	0.000242167	0.000687774	-1.36487	0.281183	6.38372e-08	1.85776e-07	-2.56314	0.337623	1.03596e-15	4.97097e-15
ENSG00000065613	SLK	0.196666	0.0644339	0.00195237	0.00832388	0.201318	0.0646016	0.00169102	0.0125633	0.182402	0.0639833	0.00390353	0.0222049
ENSG00000065615	CYB5R4	0.344023	0.0446626	8.4646e-15	1.09005e-13	0.0699175	0.0454112	0.122285	0.500442	-0.0746967	0.0451738	0.0962609	0.363701
ENSG00000065618	COL17A1	0.298244	0.532235	0.223875	0.286876	0.7986	0.73826	0.0591396	0.0585333	0.76139	0.73674	0.0795298	0.0647794
ENSG00000065621	GSTO2	0.0596155	0.39725	0.791901	0.591527	-0.353558	0.553167	0.317038	0.214951	-0.0914816	0.484338	0.782344	0.44941
ENSG00000065665	SEC61A2	0.516306	0.149212	0.000154187	0.000419686	0.289545	0.150784	0.0453783	0.129676	-0.0565341	0.150473	0.690204	1
ENSG00000065675	PRKCQ	-0.803406	0.455256	0.00599119	0.00782246	-0.2558	0.322625	0.342479	0.295524	0.188567	0.288725	0.434564	0.413315
ENSG00000065717	TLE2	0.288444	0.691141	0.191709	1	-0.0670368	0.791054	0.840213	0.794277	1.01151	1.13355	0.0452979	1
ENSG00000065802	ASB1	0.186819	0.0451665	3.09956e-05	0.00017694	-0.517826	0.0479972	2.27214e-27	6.17372e-26	-0.532389	0.0472776	8.61591e-30	1.89769e-28
ENSG00000065809	FAM107B	1.27042	0.0663908	9.09202e-83	1.40186e-80	1.93493	0.0657143	1.3257e-191	2.68055e-189	1.66771	0.0657619	8.99559e-143	9.35295e-141
ENSG00000065833	ME1	0.259262	0.0552705	2.10924e-06	1.37182e-05	0.251732	0.0552564	4.62647e-06	4.66264e-05	0.406917	0.0543377	4.02456e-14	5.32053e-13
ENSG00000065882	TBC1D1	0.185104	0.0424356	1.13504e-05	6.3207e-05	0.148067	0.0424239	0.000462885	0.00323314	0.873175	0.0405938	2.62787e-103	1.90529e-101
ENSG00000065883	CDK13	-0.133915	0.0569536	0.0174037	0.0592383	-0.0238595	0.0564826	0.670986	1	0.26318	0.0549893	1.35387e-06	1.17393e-05
ENSG00000065911	MTHFD2	0.586349	0.0422179	1.53029e-44	1.06844e-42	1.54986	0.040982	0	0	2.04446	0.0404737	0	0
ENSG00000065923	SLC9A7	0.354678	0.0460275	8.00471e-15	9.62116e-14	0.0236291	0.0466403	0.611059	1	-0.782532	0.0486007	6.29478e-59	2.50903e-57
ENSG00000065970	FOXJ2	-1.04582	0.098006	4.25812e-28	7.50883e-27	-1.04646	0.0958209	9.04396e-29	1.22084e-27	-0.580943	0.0869929	9.10647e-12	6.88413e-11
ENSG00000065978	YBX1	0.327923	0.0419849	3.78846e-15	8.23658e-14	0.526167	0.0420981	4.35423e-36	1.49378e-34	0.367222	0.0421038	1.74826e-18	3.39191e-17
ENSG00000065989	PDE4A	0.668908	0.0699377	1.28037e-22	2.3481e-21	-0.14652	0.0729883	0.0427107	0.200714	0.920326	0.0681731	2.9479e-42	4.76237e-41
ENSG00000066027	PPP2R5A	0.0699471	0.0508088	0.164825	0.390891	-0.639272	0.053957	9.40645e-33	2.9224e-31	-0.877164	0.0543814	3.26016e-59	1.27824e-57
ENSG00000066032	CTNNA2	0.296047	0.245827	0.133643	0.123285	0.499741	0.261293	0.0305556	0.0381744	-0.160931	0.264122	0.476348	0.425353
ENSG00000066044	ELAVL1	0.108488	0.0458039	0.0170406	0.0546943	-0.171868	0.0467163	0.000221333	0.00116338	-0.0114891	0.0453516	0.798865	1
ENSG00000066056	TIE1	0.698062	0.121207	7.97709e-10	7.26496e-09	0.648797	0.119195	2.12541e-08	1.23013e-07	0.314938	0.119468	0.00597312	0.0175469
ENSG00000066084	DIP2B	0.261101	0.0512264	2.6694e-07	1.93955e-06	0.842472	0.0493743	5.98863e-66	3.51422e-64	1.05994	0.0484496	6.06934e-107	4.3981e-105
ENSG00000066117	SMARCD1	0.0862146	0.0564727	0.122675	0.283428	-0.0249526	0.0569302	0.659356	1	0.276584	0.05444	2.92332e-07	1.49892e-06
ENSG00000066135	KDM4A	-0.611818	0.0536609	7.07419e-31	1.89441e-29	-1.21507	0.0559278	6.85835e-106	5.72137e-104	-0.203679	0.051481	6.64903e-05	0.000515349
ENSG00000066136	NFYC	-0.00919663	0.0393521	0.814247	1	0.0243362	0.0394208	0.535896	1	0.0864754	0.0392963	0.0270743	0.0985161
ENSG00000066185	ZMYND12	-1.03004	0.182307	4.87803e-10	2.70743e-09	-1.05507	0.175599	1.86331e-10	6.94192e-10	-1.9923	0.202213	6.82034e-24	4.65477e-23
ENSG00000066230	SLC9A3	-0.697491	0.23541	0.000318705	0.00089598	-0.530893	0.213234	0.00672955	0.0161919	-0.105472	0.188794	0.5414	0.616573
ENSG00000066248	NGEF	-0.0240646	0.133012	0.847266	0.829002	-0.620285	0.151141	1.76366e-05	8.13174e-05	-1.87975	0.190202	5.51489e-24	5.28848e-23
ENSG00000066279	ASPM	-1.03485	0.119163	1.13575e-19	1.77201e-18	-1.9972	0.13674	2.15537e-49	8.70413e-48	-1.75294	0.126033	7.01019e-45	1.53147e-43
ENSG00000066294	CD84	-0.588637	0.0779136	8.36329e-15	1.00858e-13	-1.36962	0.0831915	3.22267e-62	1.59553e-60	-2.70204	0.0965341	5.13365e-174	7.91577e-172
ENSG00000066322	ELOVL1	-0.361055	0.04956	1.93558e-13	3.85476e-12	-0.561639	0.0498715	1.06597e-29	3.09208e-28	-0.286915	0.0494086	4.84728e-09	6.19901e-08
ENSG00000066336	SPI1	0.232723	0.0699342	0.000707955	0.00539591	-0.587254	0.0712357	8.16911e-17	3.27356e-15	-0.474896	0.0711652	1.21829e-11	1.07518e-10
ENSG00000066379	ZNRD1	0.0459911	0.136905	0.719579	0.658568	-0.058728	0.141621	0.667519	1	0.0396209	0.136343	0.760171	1
ENSG00000066382	MPPED2	0.0698441	0.592407	0.712303	0.705622	0.299931	0.844222	0.394635	0.25262	0.824364	1.0659	0.0786877	0.0641801
ENSG00000066405	CLDN18	0.00810647	0.798939	0.926495	1	0.0139201	1.12063	0.935835	1	0.0351074	1.16715	0.851289	1
ENSG00000066422	ZBTB11	-0.962585	0.0897842	2.23148e-28	5.25435e-27	0.46075	0.0819759	1.24097e-08	1.39534e-07	0.0230772	0.0817255	0.7736	1
ENSG00000066427	ATXN3	0.22726	0.0861592	0.00675366	0.0239233	0.142214	0.0871149	0.0980028	0.219682	0.287832	0.0849444	0.000531344	0.00233732
ENSG00000066455	GOLGA5	0.204891	0.0509845	4.99578e-05	0.000256071	0.192112	0.0509524	0.00015187	0.00128715	0.273785	0.0501289	3.68619e-08	3.57317e-07
ENSG00000066468	FGFR2	0.0101459	0.786424	0.916484	1	0.0979909	1.1165	0.612087	1	0.0128861	1.14755	0.950156	1
ENSG00000066557	LRRC40	0.0232583	0.0913999	0.793332	1	0.397018	0.0902653	7.94885e-06	6.98026e-05	-0.0629671	0.0908428	0.478181	0.878512
ENSG00000066583	ISOC1	0.416814	0.0687973	6.74323e-10	6.78782e-09	0.582749	0.0674063	2.66146e-18	3.04917e-17	0.81394	0.0651773	2.03852e-36	3.00938e-35
ENSG00000066629	EML1	-0.795797	0.121021	2.45135e-12	1.48416e-11	-2.07191	0.148235	1.74916e-45	3.42788e-44	-1.44726	0.126785	3.81734e-31	4.18848e-30
ENSG00000066651	TRMT11	0.1105	0.0855354	0.185047	0.364293	-0.132934	0.0882851	0.126843	0.252216	-0.0467194	0.0849645	0.574776	1
ENSG00000066654	THUMPD1	-0.478373	0.058912	1.76849e-16	2.5732e-15	-0.0861146	0.0564389	0.124933	0.51869	0.0905257	0.0548569	0.0960025	0.370016
ENSG00000066697	MSANTD3	1.30576	0.0599077	1.97178e-106	2.44086e-104	1.45302	0.0593673	1.31859e-133	1.64327e-131	1.1433	0.0596527	8.76182e-83	4.80128e-81
ENSG00000066735	KIF26A	0.0658617	0.599719	0.72375	1	0.102708	0.800117	0.757743	0.566561	0.0760146	0.829619	0.833089	0.59428
ENSG00000066739	ATG2B	0.0534789	0.0715054	0.446482	0.910472	-0.480629	0.0753	1.09125e-10	8.86766e-10	-0.16366	0.0716633	0.020424	0.0605463
ENSG00000066777	ARFGEF1	-0.0399843	0.0539924	0.454429	1	-0.452196	0.0552225	1.76439e-16	2.00245e-15	0.0673738	0.0533179	0.202692	0.690061
ENSG00000066813	ACSM2B	0.00810616	0.798939	0.926498	1	0.0139195	1.12063	0.935838	1	0.0604064	1.17007	0.7482	1
ENSG00000066827	ZFAT	-0.0215452	0.0738581	0.766251	1	-0.0530586	0.0741428	0.469941	1	0.420647	0.0705333	1.37705e-09	8.24048e-09
ENSG00000066855	MTFR1	0.0786959	0.0715016	0.262561	0.574472	-0.209316	0.0737564	0.0041594	0.0173727	-0.0826064	0.0710586	0.238283	0.50137
ENSG00000066923	STAG3	-0.997793	0.391305	0.000436156	0.00121971	-1.28834	0.392016	6.60812e-05	0.000148945	-0.376301	0.289809	0.120261	0.149543
ENSG00000066926	FECH	-0.742669	0.0922534	5.55949e-17	6.82363e-16	-1.09188	0.0952528	1.71078e-31	2.08647e-30	-0.539491	0.0863344	1.7152e-10	1.21071e-09
ENSG00000066933	MYO9A	0.0279583	0.0724453	0.694311	1	-0.658001	0.0771013	5.65265e-18	1.00866e-16	0.383052	0.0709611	4.13453e-08	4.57882e-07
ENSG00000067048	DDX3Y	1.25907	0.0490175	1.19832e-146	3.49853e-144	1.33343	0.0488872	4.0088e-165	6.64973e-163	1.04271	0.0489647	1.84263e-101	1.5734e-99
ENSG00000067057	PFKP	-0.164337	0.0616025	0.00686162	0.0425065	-0.547167	0.062843	1.69624e-18	3.59026e-17	-1.12845	0.064286	7.03107e-70	4.05758e-68
ENSG00000067064	IDI1	-0.507273	0.0638376	6.28515e-16	8.84534e-15	-0.596737	0.063996	5.33073e-21	1.15555e-19	-1.19673	0.0667422	7.85399e-73	3.74368e-71
ENSG00000067066	SP100	0.175603	0.0659218	0.00683264	0.0418376	1.05988	0.0657232	1.55332e-59	8.23796e-58	2.66212	0.0646794	0	0
ENSG00000067082	KLF6	3.06086	0.0573687	0	0	1.48972	0.0580476	1.47989e-146	2.19068e-144	1.62843	0.0577666	9.85294e-176	9.98562e-174
ENSG00000067113	PLPP1	-0.215087	0.167362	0.154697	0.217104	1.08041	0.155568	3.4248e-13	1.32584e-12	1.14534	0.152638	7.65e-15	3.82383e-14
ENSG00000067141	NEO1	0.235766	0.0749574	0.00133053	0.00650473	0.087289	0.0759534	0.245647	0.541469	-0.144635	0.0759972	0.0529517	0.145788
ENSG00000067167	TRAM1	0.166195	0.0957423	0.0729549	0.309377	0.33286	0.0971509	0.000489258	0.00394109	0.305755	0.0970958	0.0011931	0.00914323
ENSG00000067177	PHKA1	0.265495	0.155897	0.0626323	0.114681	-0.108929	0.167017	0.493311	0.491794	-1.37282	0.215839	2.06437e-11	8.78168e-11
ENSG00000067182	TNFRSF1A	-0.00101717	0.0704257	0.988277	1	-0.818912	0.0747361	1.4272e-28	3.9497e-27	0.0557711	0.0697257	0.417422	1
ENSG00000067191	CACNB1	-0.560706	0.248185	0.00497804	0.00974995	-0.512726	0.237147	0.0165449	0.036604	0.451258	0.208268	0.0158685	0.0221773
ENSG00000067208	EVI5	0.351955	0.0789791	5.06219e-06	3.50619e-05	-0.530466	0.0853572	2.88654e-10	3.55476e-09	0.322605	0.078486	2.78554e-05	0.0001235
ENSG00000067221	STOML1	-1.52939	0.144052	1.57372e-27	2.69524e-26	0.316429	0.102205	0.00159885	0.00591763	1.12995	0.0955587	3.66185e-33	6.06749e-32
ENSG00000067225	PKM	0.512189	0.0508809	2.49965e-24	9.14674e-23	0.45581	0.0509047	2.27186e-19	4.69719e-18	0.236865	0.0508185	2.62004e-06	2.76773e-05
ENSG00000067248	DHX29	-0.287037	0.0609185	1.78848e-06	1.17277e-05	-0.425561	0.0615388	3.26805e-12	4.93245e-11	-0.239249	0.0598335	5.27566e-05	0.000388073
ENSG00000067334	DNTTIP2	0.167395	0.0493819	0.000628744	0.00275394	0.733575	0.0487796	1.29939e-51	5.18299e-50	0.336511	0.0489547	4.28478e-12	5.26365e-11
ENSG00000067365	METTL22	-0.102276	0.0863179	0.22392	0.422419	0.0635637	0.0850618	0.449149	0.739409	-0.206564	0.0857054	0.0137696	0.0464956
ENSG00000067369	TP53BP1	-0.0769358	0.0628803	0.214816	0.447761	-0.890598	0.0676567	2.53061e-40	8.70548e-39	-0.0588146	0.0619625	0.337265	1
ENSG00000067445	TRO	-0.0276789	0.141152	0.833303	0.78503	-0.623884	0.161884	4.97372e-05	0.000113283	-0.810838	0.165843	2.27961e-07	7.48173e-07
ENSG00000067533	RRP15	0.302948	0.0475646	1.34308e-10	1.1893e-09	1.10513	0.0441933	4.11691e-139	4.86491e-137	1.08747	0.0436775	1.06058e-137	9.93723e-136
ENSG00000067560	RHOA	0.256079	0.0392528	5.37966e-11	8.90426e-10	0.266336	0.0393016	1.07684e-11	3.40415e-10	-0.00485455	0.0392582	0.901157	1
ENSG00000067596	DHX8	0.126062	0.0456805	0.00543988	0.019812	-0.134924	0.0463035	0.00344446	0.0209047	0.14849	0.0451179	0.000929306	0.00610658
ENSG00000067606	PRKCZ	0.258763	0.208155	0.144994	0.220679	-1.06832	0.315833	7.51547e-05	0.00016853	-2.1031	0.386939	3.5428e-09	1.01681e-08
ENSG00000067646	ZFY	0.570338	0.0936044	2.46063e-10	2.1412e-09	0.471037	0.0934363	2.94289e-07	1.90366e-06	0.349487	0.0931714	0.000116847	0.000483389
ENSG00000067704	IARS2	-0.0307531	0.0340599	0.364656	1	-0.221911	0.0343536	9.58343e-11	1.34761e-09	-0.17402	0.0338637	2.51312e-07	2.81562e-06
ENSG00000067715	SYT1	0.00897245	0.537316	0.964751	0.897357	-0.205639	0.752532	0.557509	0.335369	-0.270573	0.795987	0.479498	0.303533
ENSG00000067798	NAV3	2.04818	0.079422	1.63034e-148	2.63579e-146	3.15909	0.07688	0	0	2.12174	0.0783567	1.72954e-162	2.42835e-160
ENSG00000067829	IDH3G	0.265599	0.0572397	2.66162e-06	1.71145e-05	0.148503	0.0575866	0.00948632	0.0590983	-0.0957831	0.0575693	0.0930115	0.357129
ENSG00000067836	ROGDI	-0.487874	0.107259	1.87056e-06	6.92798e-06	-0.773423	0.111853	1.27896e-12	1.08226e-11	-1.68873	0.12785	9.56957e-41	1.86024e-39
ENSG00000067840	PDZD4	0.460582	0.248982	0.0209875	0.0424449	0.193007	0.252396	0.392361	0.531541	-0.447792	0.282568	0.060078	0.0736807
ENSG00000067842	ATP2B3	0.043349	0.272614	0.833917	0.611655	-0.593091	0.367996	0.0440823	0.0518391	-1.73296	0.516669	5.04019e-05	9.06851e-05
ENSG00000067900	ROCK1	0.193357	0.0595183	0.00100329	0.00727257	-0.0843347	0.060121	0.158035	0.617262	0.0493226	0.0594489	0.402026	1
ENSG00000067955	CBFB	0.104958	0.0746663	0.151769	0.341378	-0.683263	0.0784316	1.11092e-18	2.20776e-17	-0.136476	0.0749945	0.0643631	0.266415
ENSG00000067992	PDK3	-0.39918	0.086519	2.04054e-06	1.11204e-05	-0.945378	0.0931867	5.02655e-25	5.76126e-24	-1.57594	0.099495	1.9794e-57	4.78723e-56
ENSG00000068001	HYAL2	0.0782092	0.0833664	0.336474	0.618291	-0.0756916	0.0846843	0.365378	0.792792	-0.0905819	0.0834174	0.268119	0.520634
ENSG00000068024	HDAC4	-0.063169	0.0777375	0.40662	0.652374	-1.19506	0.093698	1.83854e-38	2.68339e-37	-0.402464	0.0797914	2.66796e-07	1.59683e-06
ENSG00000068028	RASSF1	-1.38625	0.0989758	1.10862e-45	3.91323e-44	-0.500337	0.0859932	3.56776e-09	2.02363e-08	-0.916404	0.0891904	1.72568e-25	2.18109e-24
ENSG00000068078	FGFR3	-0.833709	0.289072	0.000235846	0.000635364	-1.01591	0.283837	4.14003e-05	0.00010476	-0.976117	0.271382	5.10088e-05	0.000154014
ENSG00000068079	IFI35	-0.154508	0.0968683	0.0991881	0.243091	1.94382	0.094036	5.52336e-96	4.56884e-94	3.62206	0.092868	0	0
ENSG00000068097	HEATR6	-0.654062	0.0837503	7.26315e-16	1.07423e-14	-0.096041	0.078121	0.213981	0.511885	0.350915	0.0754215	2.16947e-06	1.05588e-05
ENSG00000068120	COASY	-0.0888075	0.058365	0.123637	0.307853	0.0574325	0.0575731	0.315674	1	0.558131	0.0553417	2.54634e-24	4.84213e-23
ENSG00000068137	PLEKHH3	-0.702442	0.253842	0.000585125	0.00161901	-2.09924	0.332293	1.39972e-11	4.86994e-11	-1.84943	0.297333	4.55639e-11	1.76624e-10
ENSG00000068305	MEF2A	0.308727	0.0625282	5.47285e-07	3.53726e-06	-0.0522098	0.0631266	0.404914	1	-0.298608	0.0632984	1.77417e-06	1.53475e-05
ENSG00000068308	OTUD5	0.54873	0.057598	4.21282e-22	8.14257e-21	0.112175	0.0590265	0.0558551	0.274667	0.692229	0.0563739	3.50066e-35	8.7777e-34
ENSG00000068323	TFE3	0.00208236	0.0467415	0.964197	1	-0.396435	0.0475081	5.27351e-17	9.96142e-16	-0.167007	0.0467065	0.000319301	0.00272483
ENSG00000068354	TBC1D25	0.344233	0.0831594	2.15494e-05	0.000103995	0.233707	0.0839723	0.00482034	0.0140812	0.33277	0.0823749	3.68954e-05	0.000182449
ENSG00000068366	ACSL4	0.721404	0.0611066	2.77341e-33	7.8005e-32	1.04935	0.0608425	1.14372e-67	7.26886e-66	1.24606	0.0607079	1.41402e-94	8.98659e-93
ENSG00000068383	INPP5A	0.142674	0.101098	0.143438	0.213778	-1.12308	0.122716	4.33521e-21	4.55157e-20	-1.47003	0.125529	1.23208e-32	2.01958e-31
ENSG00000068394	GPKOW	0.275403	0.074526	0.000162781	0.000698118	-0.090706	0.0771369	0.234712	0.470321	-0.0247452	0.0748598	0.737043	1
ENSG00000068400	GRIPAP1	0.610413	0.0481014	1.16889e-37	3.86087e-36	0.548393	0.0479919	1.66977e-30	3.31655e-29	0.810043	0.0471054	6.74339e-67	3.07043e-65
ENSG00000068438	FTSJ1	0.0762023	0.0605115	0.202169	0.416538	-0.424959	0.0632513	1.28557e-11	1.71104e-10	-0.314861	0.061609	2.30687e-07	2.43485e-06
ENSG00000068489	PRR11	-0.885756	0.0909573	6.47536e-24	1.22633e-22	-1.33663	0.0962707	3.89459e-45	1.47565e-43	-1.36445	0.0933031	2.13401e-49	8.19701e-48
ENSG00000068615	REEP1	-1.81024	0.343479	2.85821e-09	1.37488e-08	-2.0477	0.348157	2.0434e-10	6.69486e-10	-2.07342	0.332211	3.24245e-11	1.0292e-10
ENSG00000068650	ATP11A	0.122176	0.0518326	0.0173468	0.0569201	-0.156356	0.0525432	0.00278602	0.013873	0.216937	0.0512919	2.00986e-05	0.000159049
ENSG00000068654	POLR1A	-0.600137	0.0609546	1.33393e-23	2.56005e-22	0.122618	0.0585599	0.0351497	0.177966	0.607623	0.0578195	2.78753e-26	5.71309e-25
ENSG00000068697	LAPTM4A	0.295063	0.043498	8.46889e-12	8.21241e-11	0.119311	0.0437637	0.00622853	0.0284807	0.0519094	0.0434587	0.229784	0.770976
ENSG00000068724	TTC7A	-0.0618837	0.0635432	0.323343	0.633712	-1.20462	0.0689095	1.19908e-69	7.32162e-68	-1.58708	0.069896	4.75857e-115	3.65511e-113
ENSG00000068745	IP6K2	0.498316	0.0532668	2.88446e-21	5.37295e-20	0.545742	0.0529283	3.43395e-25	8.55507e-24	0.211218	0.0532573	6.31922e-05	0.000472418
ENSG00000068781	STON1-GTF2A1L	0	0.854649	NA	NA	0	1.20051	NA	NA	0	1.24171	NA	NA
ENSG00000068784	SRBD1	-0.51627	0.114692	2.00632e-06	1.32625e-05	-1.25648	0.130077	2.50016e-23	2.81363e-22	-0.133404	0.104593	0.18842	0.465252
ENSG00000068796	KIF2A	-0.690569	0.061971	7.40699e-30	1.99466e-28	-1.52074	0.0663778	1.88338e-117	2.03754e-115	-0.820637	0.0612331	1.36988e-41	3.89234e-40
ENSG00000068831	RASGRP2	-0.0292211	0.219675	0.873818	0.786776	-0.664169	0.284317	0.0069911	0.0123657	-1.25869	0.3349	1.79162e-05	5.08216e-05
ENSG00000068878	PSME4	0.446046	0.0529308	1.56589e-17	2.21363e-16	0.586516	0.0526997	4.44829e-29	1.09024e-27	0.953873	0.0520661	9.98932e-76	5.01813e-74
ENSG00000068885	IFT80	-0.658275	0.182739	3.96848e-05	9.57666e-05	-0.970882	0.189766	4.17109e-08	2.4036e-07	-1.58399	0.204892	1.13147e-15	7.84782e-15
ENSG00000068903	SIRT2	0.351098	0.0643582	3.00722e-08	2.33684e-07	0.186064	0.0648308	0.00383225	0.0260644	-0.322333	0.0659168	7.12618e-07	6.16981e-06
ENSG00000068912	ERLEC1	0.147826	0.0665487	0.0240667	0.0737866	0.0814903	0.0669601	0.219955	0.744385	0.138502	0.065886	0.0332607	0.146916
ENSG00000068971	PPP2R5B	0.894187	0.104737	4.3119e-19	3.73225e-18	0.393243	0.105598	0.000143023	0.000595735	0.915077	0.101275	3.06546e-20	3.42267e-19
ENSG00000068976	PYGM	0.171136	0.395551	0.45996	0.470004	0.188492	0.462111	0.563471	0.378993	-0.141611	0.480252	0.668198	0.419653
ENSG00000068985	PAGE1	0.00810647	0.798939	0.926495	1	0.0139201	1.12063	0.935835	1	0.0351074	1.16715	0.851289	1
ENSG00000069011	PITX1	-0.785751	0.321485	0.00110476	0.00290837	-0.201655	0.245831	0.361532	0.375292	0.0443627	0.225774	0.824697	0.898234
ENSG00000069018	TRPC7	0.00810556	0.798939	0.926503	1	0.0139183	1.12063	0.935843	1	0.010288	1.16556	0.956148	1
ENSG00000069020	MAST4	1.23763	0.0743848	2.32453e-63	1.38594e-61	2.57211	0.0713029	2.18214e-286	7.21587e-284	1.78597	0.0721973	5.59307e-136	5.13299e-134
ENSG00000069122	ADGRF5	0.12324	0.665196	0.484576	1	0.64009	1.11468	0.107388	1	0.518152	1.05133	0.193196	1
ENSG00000069188	SDK2	-0.16744	0.438859	0.470488	0.389864	-0.0689848	0.488791	0.834993	0.532696	-0.00672632	0.474987	0.983619	0.578211
ENSG00000069206	ADAM7	0.0197752	0.800659	0.822191	1	0.0368711	1.12271	0.831344	1	0.0102893	1.16556	0.956142	1
ENSG00000069248	NUP133	-0.453015	0.0487115	6.03408e-21	1.05334e-19	-1.03354	0.05097	2.08469e-92	1.1641e-90	-0.636524	0.0486329	1.2836e-39	3.67733e-38
ENSG00000069275	NUCKS1	-0.293172	0.0483949	9.96986e-10	1.48737e-08	-0.609217	0.048859	5.1214e-36	3.75319e-34	-0.756136	0.0489166	1.77598e-54	8.11611e-53
ENSG00000069329	VPS35	-0.124612	0.0453703	0.00566973	0.0205078	-0.451427	0.0463413	1.34585e-22	1.93205e-21	-0.682906	0.0466223	4.2559e-49	1.47379e-47
ENSG00000069345	DNAJA2	-0.166551	0.0453515	0.000216443	0.0010154	0.0744473	0.0442008	0.0910088	0.401659	0.121065	0.0433579	0.00499048	0.0280134
ENSG00000069399	BCL3	2.49091	0.0960736	1.33082e-150	2.24758e-148	2.75191	0.0952231	2.75901e-185	4.5004e-183	4.05948	0.0936867	0	0
ENSG00000069424	KCNAB2	0.23542	0.0530242	7.3029e-06	4.16155e-05	-0.390526	0.0535049	2.1585e-13	3.68702e-12	-1.60454	0.0544109	4.92343e-192	9.58257e-190
ENSG00000069431	ABCC9	0.779656	0.686288	0.0183132	0.0248544	3.17851	0.774275	3.60246e-07	6.28403e-07	2.9853	0.764938	1.1189e-06	1.74209e-06
ENSG00000069482	GAL	0.581319	0.110003	2.58459e-08	1.67085e-07	0.931929	0.107809	8.22606e-19	7.59285e-18	1.08776	0.106055	1.48615e-25	1.90657e-24
ENSG00000069493	CLEC2D	0.836681	0.120437	1.5225e-13	1.28685e-12	1.98717	0.109047	2.94119e-75	7.94108e-74	1.9728	0.108113	2.51693e-75	7.78569e-74
ENSG00000069509	FUNDC1	0.00810647	0.798939	0.926495	1	0.0139201	1.12063	0.935835	1	0.01029	1.16556	0.95614	1
ENSG00000069535	MAOB	0	0.854649	NA	NA	0	1.20051	NA	NA	0	1.24171	NA	NA
ENSG00000069667	RORA	1.8426	1.03483	0.00046996	0.00107315	2.02305	0.94518	0.000717556	0.000899201	2.58721	0.91542	7.50803e-05	9.45196e-05
ENSG00000069696	DRD4	0.274179	0.49039	0.259976	0.325738	-0.864285	0.996826	0.0575533	0.0528791	-0.0465418	0.568431	0.895254	0.498504
ENSG00000069702	TGFBR3	0.28007	0.106897	0.00629907	0.0175233	-0.298583	0.114713	0.00766989	0.0247515	-0.377197	0.114269	0.000599084	0.00274325
ENSG00000069764	PLA2G10	0.0197748	0.800659	0.822194	1	0.0139189	1.12063	0.93584	1	0.0102886	1.16556	0.956145	1
ENSG00000069812	HES2	-0.0211303	0.602247	0.907165	1	0.211048	0.812899	0.538199	1	0.309209	0.862	0.418476	1
ENSG00000069849	ATP1B3	0.489653	0.039606	1.50559e-35	4.66759e-34	0.614793	0.0391971	8.81765e-56	4.16907e-54	0.446621	0.0391724	2.1479e-30	4.96138e-29
ENSG00000069869	NEDD4	0.601959	0.0663391	2.10759e-20	3.39884e-19	0.976902	0.0643289	5.56715e-53	2.38475e-51	1.17291	0.0629319	1.88206e-78	5.39246e-77
ENSG00000069943	PIGB	-0.187627	0.0903107	0.0324673	0.0866361	-0.536785	0.0950746	9.0538e-09	6.12453e-08	-0.514668	0.0932435	1.499e-08	9.56441e-08
ENSG00000069956	MAPK6	0.787193	0.0395377	1.54853e-89	2.65836e-87	0.627247	0.0395166	4.30797e-57	2.3385e-55	0.621346	0.0393307	1.10919e-56	5.28572e-55
ENSG00000069966	GNB5	-0.446771	0.0878805	1.58012e-07	6.41664e-07	-1.10275	0.0975461	1.01247e-30	1.63119e-29	-1.84616	0.107762	1.08455e-66	3.25126e-65
ENSG00000069974	RAB27A	0.242725	0.086134	0.0038007	0.0169322	-0.312329	0.0904891	0.000458332	0.0020826	-1.24105	0.0995753	1.3165e-36	2.04459e-35
ENSG00000069998	HDHD5	-0.0286776	0.0797342	0.713098	1	-0.777668	0.0849017	1.40648e-20	1.78026e-19	-0.382207	0.0814583	1.66305e-06	8.09114e-06
ENSG00000070010	UFD1	0.057494	0.069647	0.401178	0.6987	0.0654263	0.0698707	0.344931	1	-0.123977	0.0696335	0.0709935	0.217572
ENSG00000070018	LRP6	-0.205136	0.111031	0.053485	0.0926635	-1.11723	0.129168	4.09761e-19	3.97569e-18	-0.988561	0.123267	1.7045e-16	1.66325e-15
ENSG00000070019	GUCY2C	-0.0885262	0.684329	0.581568	1	-0.176818	0.943614	0.560794	1	-0.345845	1.05465	0.320867	1
ENSG00000070031	SCT	-0.103931	0.629913	0.56984	1	-0.0469849	0.821065	0.884988	1	-0.0831365	0.860585	0.814864	1
ENSG00000070047	PHRF1	-0.249308	0.0495225	3.79997e-07	2.56562e-06	0.497128	0.047266	4.37492e-26	7.65936e-25	0.279994	0.0472804	2.45739e-09	2.65431e-08
ENSG00000070061	ELP1	-0.117643	0.0557784	0.0330003	0.0966166	-0.539301	0.0581098	9.32529e-21	1.8272e-19	-0.975935	0.0600679	3.91375e-60	8.74796e-59
ENSG00000070081	NUCB2	0.142639	0.0739355	0.0492332	0.136907	0.185588	0.0737016	0.0110007	0.0621048	-0.075131	0.0738713	0.301671	0.570044
ENSG00000070087	PFN2	-0.93496	0.41428	0.00118403	0.00206482	-0.353866	0.303112	0.170552	0.178198	-0.905843	0.369378	0.00263361	0.00423896
ENSG00000070159	PTPN3	-0.463805	0.24578	0.0191164	0.0383489	-1.9432	0.359766	3.15321e-09	9.68701e-09	-1.65293	0.318916	1.95825e-08	4.80065e-08
ENSG00000070182	SPTB	0.120355	0.336086	0.589288	0.474728	0.526137	0.397607	0.0877874	0.0954478	0.328037	0.384902	0.264447	0.248708
ENSG00000070190	DAPP1	-0.580265	0.13204	2.25586e-06	1.46182e-05	1.22921	0.121521	2.77163e-25	7.09602e-24	2.51909	0.117632	3.76663e-103	2.61342e-101
ENSG00000070193	FGF10	0.185713	0.456663	0.425903	0.373953	1.24998	0.702348	0.00606923	0.00830858	1.05627	0.678388	0.0177443	0.0201046
ENSG00000070214	SLC44A1	0.211167	0.0421133	4.51561e-07	2.93493e-06	0.376397	0.0416334	1.18596e-19	1.66495e-18	0.298293	0.0413835	4.23353e-13	5.46311e-12
ENSG00000070269	TMEM260	0.136824	0.0878435	0.109505	0.261859	-0.014757	0.0894745	0.867162	1	-0.275173	0.0903034	0.00178629	0.00712714
ENSG00000070366	SMG6	-0.763256	0.117111	4.37014e-12	2.58441e-11	-1.17889	0.122146	3.19966e-23	3.6522e-22	-0.557665	0.108477	1.08779e-07	5.16532e-07
ENSG00000070367	EXOC5	0.26964	0.0839627	0.000985385	0.00415555	0.0369533	0.0849347	0.659483	1	0.0155611	0.0840602	0.850262	1
ENSG00000070371	CLTCL1	-0.300315	0.158161	0.0372612	0.0625749	-1.04128	0.188884	3.70487e-09	1.27107e-08	-1.85437	0.210233	1.24011e-19	7.99068e-19
ENSG00000070388	FGF22	-0.192172	0.693457	0.310942	1	-0.0555605	0.82303	0.864146	1	-0.439551	1.00482	0.255163	1
ENSG00000070404	FSTL3	2.09589	0.126368	1.03988e-63	5.53286e-62	2.58943	0.122654	2.14804e-100	1.06239e-98	2.29774	0.12305	5.44917e-79	1.84169e-77
ENSG00000070413	DGCR2	-0.764119	0.056463	5.52272e-43	2.23427e-41	-1.14801	0.0580234	2.78008e-88	2.20404e-86	-0.581716	0.0541967	2.66392e-27	5.47861e-26
ENSG00000070423	RNF126	-0.0744069	0.0802744	0.343155	0.737376	-0.156881	0.0811539	0.0504773	0.157977	0.32918	0.0772966	1.4298e-05	6.45984e-05
ENSG00000070444	MNT	-0.903611	0.112907	3.78575e-17	3.14609e-16	-0.533743	0.103248	1.29864e-07	7.04863e-07	-0.0781384	0.0952836	0.400331	0.884564
ENSG00000070476	ZXDC	-0.474465	0.0598642	8.77097e-16	1.29131e-14	-0.649486	0.0608181	5.2582e-27	1.26808e-25	-0.919706	0.0618332	9.17707e-51	1.76773e-49
ENSG00000070495	JMJD6	0.0530065	0.0672148	0.423094	0.731741	0.195441	0.0668465	0.0032063	0.0204429	0.761106	0.0650843	3.56185e-32	4.62976e-31
ENSG00000070501	POLB	-0.253154	0.0861962	0.00255455	0.00581141	-0.965709	0.0973787	4.68293e-24	5.49204e-23	-1.24431	0.099156	4.47891e-37	7.76675e-36
ENSG00000070526	ST6GALNAC1	0.00810647	0.798939	0.926495	1	0.0139201	1.12063	0.935835	1	0.01029	1.16556	0.95614	1
ENSG00000070540	WIPI1	0.500981	0.0861683	2.02248e-09	1.62303e-08	0.0621947	0.086972	0.468644	1	0.119505	0.085798	0.154926	0.575433
ENSG00000070601	FRMPD1	0.046783	0.64143	0.781366	1	0.0756874	0.872263	0.808626	1	0.490059	1.05197	0.209507	1
ENSG00000070610	GBA2	0.248605	0.049576	4.21437e-07	2.67899e-06	0.0293186	0.0504232	0.559185	1	0.190291	0.0487317	8.38616e-05	0.000591558
ENSG00000070614	NDST1	0.0930162	0.0551208	0.0881232	0.358872	-0.59582	0.0562823	1.65802e-26	4.6381e-25	-0.474523	0.055959	1.0972e-17	2.12143e-16
ENSG00000070669	ASNS	-0.265766	0.493674	0.272226	0.314048	0.235474	0.488206	0.481133	0.308097	0.439836	0.517301	0.21069	0.152088
ENSG00000070718	AP3M2	-1.84777	0.0859877	5.43059e-104	7.34339e-102	-1.58412	0.0811102	3.35699e-86	1.50631e-84	-1.41712	0.0769772	1.20921e-76	3.62207e-75
ENSG00000070729	CNGB1	0.197293	0.519866	0.388519	0.791352	-0.049534	0.65149	0.886578	0.631749	-0.10193	0.67425	0.782795	0.471575
ENSG00000070731	ST6GALNAC2	0.483907	0.218246	0.00815976	0.0177663	-0.0540364	0.229367	0.796164	0.96964	0.189388	0.215281	0.324758	0.34365
ENSG00000070748	CHAT	0.0197752	0.800659	0.822191	1	0.0139195	1.12063	0.935838	1	0.0102893	1.16556	0.956142	1
ENSG00000070756	PABPC1	0.268932	0.0286617	4.9227e-21	8.41162e-20	0.300683	0.0286747	8.46785e-26	2.31486e-24	0.214491	0.0286427	6.02163e-14	5.9507e-13
ENSG00000070759	TESK2	1.15116	0.130243	3.81261e-20	3.68999e-19	0.475648	0.132403	0.000203232	0.000839669	0.624155	0.131107	6.56902e-07	3.13826e-06
ENSG00000070761	CFAP20	-0.299924	0.0703829	1.42839e-05	7.06241e-05	-0.811018	0.0758255	2.55295e-27	2.78373e-26	-0.711558	0.0728256	4.30812e-23	5.04144e-22
ENSG00000070770	CSNK2A2	0.0329321	0.069842	0.631538	1	0.38394	0.0676991	1.06182e-08	7.68166e-08	0.357928	0.0669331	5.81283e-08	3.20961e-07
ENSG00000070778	PTPN21	-0.00928326	0.0856916	0.911508	1	-0.290351	0.088843	0.000914159	0.00325214	-0.14337	0.0852498	0.0859265	0.229766
ENSG00000070785	EIF2B3	0.172347	0.070484	0.0128332	0.041867	-0.103549	0.0719513	0.146399	0.53521	0.283741	0.0696073	3.49628e-05	0.000151644
ENSG00000070808	CAMK2A	0.671334	0.154547	1.60806e-06	5.20889e-06	0.332668	0.1521	0.0224989	0.0658176	-0.231301	0.155975	0.113171	0.231331
ENSG00000070814	TCOF1	0.0869531	0.0453865	0.0536629	0.150164	-0.116241	0.0459514	0.0111133	0.0600787	0.12021	0.0445688	0.0066695	0.0372173
ENSG00000070831	CDC42	0.332469	0.0329594	4.1494e-24	1.47799e-22	0.418034	0.0328064	2.45052e-37	8.65732e-36	0.189035	0.0328181	7.51072e-09	5.66445e-08
ENSG00000070882	OSBPL3	0.173629	0.0523324	0.000808481	0.0037567	-0.630969	0.0557414	4.57634e-30	1.35129e-28	-1.27719	0.0586726	5.08698e-106	3.60106e-104
ENSG00000070886	EPHA8	0.00810647	0.798939	0.926495	1	0.0139201	1.12063	0.935835	1	0.01029	1.16556	0.95614	1
ENSG00000070915	SLC12A3	-0.244889	0.670801	0.246748	1	-0.760911	1.07594	0.0783025	1	-0.54772	0.96227	0.188886	1
ENSG00000070950	RAD18	-0.200059	0.0906889	0.0231139	0.0636698	-0.263919	0.0917147	0.00347867	0.0122134	-0.461635	0.0927257	3.23145e-07	1.91806e-06
ENSG00000070961	ATP2B1	2.35202	0.0614715	0	0	3.42629	0.0612755	0	0	2.64497	0.0613204	0	0
ENSG00000070985	TRPM5	0.0801781	0.569371	0.686022	1	-0.264285	0.805803	0.452648	0.385825	-0.107861	0.795013	0.769101	0.555841
ENSG00000071051	NCK2	-0.203959	0.0512061	5.81453e-05	0.00030299	-0.327006	0.0515945	1.89766e-10	1.61695e-09	0.149968	0.0492383	0.00215693	0.0136129
ENSG00000071054	MAP4K4	0.893738	0.0351854	6.86352e-144	1.97054e-141	1.24777	0.0350267	3.30273e-279	1.15222e-276	1.1154	0.0350045	1.06882e-223	2.64606e-221
ENSG00000071073	MGAT4A	-0.141815	0.0576945	0.0128902	0.0427114	-1.16187	0.0610031	4.75726e-82	2.13254e-80	-1.45953	0.0613269	3.83922e-126	3.44665e-124
ENSG00000071082	RPL31	0.265632	0.0536533	5.65601e-07	6.61357e-06	0.379826	0.0537823	1.23902e-12	2.03508e-11	0.0782359	0.0536401	0.141399	0.590624
ENSG00000071127	WDR1	0.308213	0.0360967	9.53025e-18	1.36617e-16	0.323249	0.0361262	2.97946e-19	6.13894e-18	0.0887199	0.0360824	0.013583	0.0837944
ENSG00000071189	SNX13	0.136394	0.0680496	0.041644	0.128069	-0.34219	0.0698855	7.7655e-07	8.21365e-06	-0.467221	0.070029	1.25359e-11	1.4865e-10
ENSG00000071203	MS4A12	0.0081059	0.798939	0.9265	1	0.013919	1.12063	0.93584	1	0.0351062	1.16715	0.851294	1
ENSG00000071205	ARHGAP10	0.412576	0.0597196	2.46028e-12	2.4912e-11	0.313805	0.0599271	1.35458e-07	1.55824e-06	0.463914	0.0593623	2.7491e-15	3.78349e-14
ENSG00000071242	RPS6KA2	1.00458	0.0487663	7.6972e-96	1.4572e-93	0.474345	0.0489477	2.11126e-22	1.05e-20	0.624253	0.0487142	4.6586e-38	1.5306e-36
ENSG00000071243	ING3	0.887512	0.0848112	3.85252e-27	7.65606e-26	0.90996	0.0832823	1.42531e-28	1.61344e-27	0.53169	0.0844426	1.28717e-10	9.24268e-10
ENSG00000071246	VASH1	-0.281356	0.0463656	9.61118e-10	7.95361e-09	-1.72876	0.053964	2.51831e-226	6.22495e-224	-2.10748	0.0555273	0	0
ENSG00000071282	LMCD1	-0.0250389	0.58552	0.893776	1	-0.060205	0.782219	0.856913	0.964655	-0.102559	0.8195	0.778052	1
ENSG00000071462	BUD23	0.252104	0.0549437	3.51068e-06	2.07547e-05	0.401732	0.0541411	8.54997e-14	1.38526e-12	0.201955	0.0540802	0.000164738	0.00117639
ENSG00000071537	SEL1L	0.0319935	0.0611512	0.596113	1	0.0974303	0.0613455	0.109864	0.880724	0.0797914	0.0609178	0.185581	0.749261
ENSG00000071539	TRIP13	-1.03406	0.1172	3.3155e-20	4.10028e-19	-0.959034	0.112881	2.69235e-18	2.90569e-17	-0.817622	0.108141	9.1547e-15	8.16137e-14
ENSG00000071553	ATP6AP1	0.487387	0.0594099	8.4622e-17	2.03984e-15	0.391522	0.0594782	3.42868e-11	5.25075e-10	0.0452669	0.0592744	0.44052	1
ENSG00000071564	TCF3	-0.0515639	0.0629884	0.406565	0.704995	-0.587048	0.0659428	2.6823e-19	5.0412e-18	-0.579804	0.0651062	2.0041e-19	2.34706e-18
ENSG00000071575	TRIB2	0.0414215	0.0791511	0.592759	0.871153	0.206419	0.0784596	0.00781121	0.0219157	-1.28758	0.0916211	7.99932e-46	1.61074e-44
ENSG00000071626	DAZAP1	0.426546	0.0444484	3.97816e-22	7.17942e-21	0.591469	0.0440512	2.05142e-41	4.82845e-40	0.255416	0.0442684	6.41809e-09	6.74745e-08
ENSG00000071655	MBD3	-0.0570473	0.0797454	0.464552	0.786723	-0.288087	0.0812725	0.000333446	0.00247429	-0.0599315	0.0792757	0.441641	1
ENSG00000071677	PRLH	0.00810616	0.798939	0.926498	1	0.0139195	1.12063	0.935838	1	0.0102893	1.16556	0.956142	1
ENSG00000071794	HLTF	-1.20053	0.104348	6.28188e-32	1.28301e-30	-2.4332	0.123221	4.31136e-88	1.61882e-86	-2.5692	0.122277	1.76629e-99	7.36751e-98
ENSG00000071859	FAM50A	0.357487	0.0560033	1.05182e-10	9.43256e-10	0.222833	0.0563191	6.9114e-05	0.000609749	-0.0460048	0.0563407	0.409981	1
ENSG00000071889	FAM3A	-0.0714076	0.0926625	0.427139	0.733015	-0.1045	0.0936973	0.257334	0.589582	0.0619426	0.0910512	0.486328	0.873618
ENSG00000071894	CPSF1	0.159884	0.0445474	0.00030141	0.00138416	-0.0372327	0.0449991	0.406336	0.911843	-0.335441	0.0453892	1.00772e-13	1.3525e-12
ENSG00000071909	MYO3B	-0.282623	0.599002	0.228166	0.302622	-1.40019	1.23069	0.0124591	0.0118876	-0.953803	1.0306	0.0530367	0.0450861
ENSG00000071967	CYBRD1	0.271555	0.133123	0.0295068	0.0435603	0.249133	0.135402	0.0572002	0.158129	-0.440443	0.149377	0.00170818	0.00551707
ENSG00000071991	CDH19	0.00810647	0.798939	0.926495	1	0.0368717	1.12271	0.831341	1	0.01029	1.16556	0.95614	1
ENSG00000071994	PDCD2	-0.109509	0.0425055	0.00952683	0.0327379	0.267614	0.0411411	6.80466e-11	8.30563e-10	0.0225083	0.0412184	0.583199	1
ENSG00000072041	SLC6A15	0.00810647	0.798939	0.926495	1	0.0139201	1.12063	0.935835	1	0.01029	1.16556	0.95614	1
ENSG00000072042	RDH11	0.00812493	0.0577057	0.886741	1	-0.385677	0.0601788	1.09746e-10	1.38481e-09	-0.402465	0.059172	6.05162e-12	5.21337e-11
ENSG00000072062	PRKACA	0.244733	0.0738526	0.000726478	0.00339841	-0.227534	0.0753779	0.00229094	0.0164452	-0.78139	0.0772809	1.23112e-24	2.35737e-23
ENSG00000072071	ADGRL1	0.129686	0.14635	0.338696	0.377089	-0.49501	0.168169	0.00189882	0.00649288	-1.09855	0.19007	9.80782e-10	4.78323e-09
ENSG00000072080	SPP2	0	0.854649	NA	NA	0	1.20051	NA	NA	0	1.24171	NA	NA
ENSG00000072110	ACTN1	0.559414	0.032035	6.8013e-69	8.13323e-67	0.126831	0.0321659	7.80714e-05	0.000711557	-0.585017	0.0325376	1.04771e-72	3.7015e-71
ENSG00000072121	ZFYVE26	-0.209608	0.0722537	0.00312325	0.0127833	-0.173693	0.0721955	0.0151681	0.0895409	0.801166	0.0687815	5.65629e-32	1.30475e-30
ENSG00000072133	RPS6KA6	0.0243391	0.714837	0.857944	1	0.109504	1.00662	0.679463	1	0.177769	1.0669	0.546515	1
ENSG00000072134	EPN2	0.469389	0.134228	0.000172166	0.000382435	-0.621229	0.157224	3.35835e-05	0.000141717	-0.649993	0.156046	9.96406e-06	3.71781e-05
ENSG00000072135	PTPN18	-0.750496	0.0627489	3.52343e-34	1.01931e-32	-1.31892	0.0657075	6.35112e-91	4.72098e-89	-1.57298	0.0660876	3.91679e-126	1.89755e-124
ENSG00000072163	LIMS2	-0.128626	0.281582	0.540599	0.530215	0.103538	0.29762	0.684853	0.617262	0.214601	0.287683	0.372529	0.456982
ENSG00000072182	ASIC4	0.14453	0.608729	0.466811	1	0.22514	0.799881	0.516415	0.532309	0.217883	0.823679	0.560215	1
ENSG00000072195	SPEG	-0.0151895	0.672529	0.921082	1	0.0578584	0.929337	0.842693	1	0.0432352	0.970412	0.892146	1
ENSG00000072201	LNX1	1.16082	0.125416	8.74144e-22	8.74868e-21	-0.11317	0.13699	0.393146	0.442443	-0.906363	0.157678	1.68027e-09	6.41956e-09
ENSG00000072210	ALDH3A2	-0.633268	0.0853469	1.72134e-14	2.01244e-13	-1.23672	0.0910858	3.08508e-43	4.95342e-42	-1.65266	0.0936509	1.34024e-70	4.00621e-69
ENSG00000072274	TFRC	0.127292	0.0345189	0.000213164	0.00100092	0.440651	0.0342695	5.2858e-38	1.93994e-36	0.465099	0.0341521	1.54861e-42	5.69029e-41
ENSG00000072310	SREBF1	0.426727	0.0762393	1.02237e-08	7.75044e-08	-0.275254	0.0814766	0.000627416	0.00444568	-0.143889	0.0783448	0.0615493	0.159279
ENSG00000072315	TRPC5	0.06894	0.594034	0.714887	1	0.106887	0.790132	0.749888	0.559732	0.279827	0.866303	0.457928	0.307827
ENSG00000072364	AFF4	0.609347	0.0711934	1.98314e-18	2.97314e-17	1.33548	0.0708577	1.51003e-80	1.08817e-78	0.731796	0.0710047	1.81822e-25	4.41305e-24
ENSG00000072401	UBE2D1	0.755995	0.136794	2.1604e-09	1.5547e-08	1.61666	0.130505	1.70332e-36	3.19818e-35	1.43115	0.130292	4.90745e-29	6.83425e-28
ENSG00000072415	MPP5	0.146137	0.0721032	0.0390119	0.121096	0.550909	0.0713869	6.38335e-15	1.08275e-13	1.23715	0.0699287	5.44068e-71	2.5369e-69
ENSG00000072422	RHOBTB1	-1.11418	0.129252	2.36048e-19	1.67632e-18	-1.95568	0.149068	2.06011e-40	3.95516e-39	-1.89678	0.141081	3.9414e-42	5.46311e-41
ENSG00000072501	SMC1A	0.0152967	0.0401644	0.701739	1	-0.049018	0.0402386	0.221838	0.844958	-0.0554623	0.039831	0.161879	0.663908
ENSG00000072506	HSD17B10	0.0492304	0.0762913	0.510232	0.841537	0.0874118	0.0765712	0.248733	0.858382	0.0375853	0.0756262	0.613555	1
ENSG00000072518	MARK2	-0.077574	0.0487275	0.108465	0.279998	0.302242	0.0470051	1.07353e-10	1.50734e-09	0.195232	0.0466602	2.5318e-05	0.000192199
ENSG00000072571	HMMR	-0.880481	0.133026	1.27529e-12	1.31567e-11	-1.21139	0.136789	5.11305e-20	5.93158e-19	-2.14208	0.158223	8.23467e-43	1.4486e-41
ENSG00000072609	CHFR	-0.0561711	0.0467853	0.226384	0.488899	0.139345	0.0459184	0.00231904	0.0167882	0.318255	0.0448417	9.09282e-13	1.11563e-11
ENSG00000072657	TRHDE	0.250062	0.117504	0.0252558	0.0460247	0.0759875	0.121065	0.51954	0.905531	0.300891	0.116045	0.00697632	0.0275044
ENSG00000072682	P4HA2	-0.0275411	0.0913305	0.756217	1	-0.143453	0.0930147	0.117322	0.255261	0.647971	0.0857714	1.36346e-14	1.1929e-13
ENSG00000072694	FCGR2B	0.222392	0.16285	0.132561	0.207054	0.400879	0.16829	0.0120578	0.0380729	0.328292	0.16743	0.0344002	0.0783462
ENSG00000072736	NFATC3	0.141833	0.050459	0.00456897	0.0180416	-1.71012	0.0629111	7.12029e-164	1.15081e-161	-0.997837	0.0553904	2.39282e-73	1.13504e-71
ENSG00000072756	TRNT1	-0.0756902	0.0815474	0.342144	0.576834	0.689581	0.0763933	6.43171e-20	5.47963e-19	0.937129	0.0744537	4.52604e-37	7.69422e-36
ENSG00000072778	ACADVL	0.349537	0.0380309	2.44413e-20	7.2678e-19	0.440101	0.0378172	1.81873e-31	5.52991e-30	0.2487	0.0377886	3.81563e-11	5.49301e-10
ENSG00000072786	STK10	0.584185	0.0415827	1.63995e-45	1.1557e-43	0.232773	0.0416785	2.11236e-08	2.61452e-07	0.54181	0.0415044	2.47344e-39	5.05408e-38
ENSG00000072803	FBXW11	0.0989325	0.0455093	0.0285561	0.0856725	-0.579893	0.0475436	1.61737e-34	4.55529e-33	-0.084927	0.0453703	0.0597005	0.252974
ENSG00000072818	ACAP1	0.316067	0.455925	0.203108	0.248102	0.142455	0.500935	0.670583	0.420354	-0.375523	0.607726	0.316021	0.231956
ENSG00000072832	CRMP1	0.0197748	0.800659	0.822194	1	0.0139189	1.12063	0.93584	1	0.0102886	1.16556	0.956145	1
ENSG00000072840	EVC	0.433819	0.0890032	4.9224e-07	2.86202e-06	0.331619	0.0895593	0.000171147	0.000610168	-0.201132	0.0913983	0.0241151	0.0787711
ENSG00000072849	DERL2	-0.131934	0.0735851	0.0676622	0.161528	-0.365704	0.0759405	1.12733e-06	6.5663e-06	-0.147426	0.0715921	0.0365957	0.110905
ENSG00000072858	SIDT1	-0.153268	0.516179	0.490619	0.401206	-0.275438	0.660072	0.444998	0.328642	0.433599	0.616971	0.254257	0.207219
ENSG00000072864	NDE1	0.651982	0.0811854	1.2453e-16	1.50232e-15	-0.494428	0.0915173	3.98601e-08	2.18103e-07	-0.0942869	0.0838615	0.251441	0.550626
ENSG00000072952	MRVI1	-1.20699	0.45338	0.000204946	0.000398123	-2.21592	0.53071	8.93723e-07	1.96849e-06	-2.95993	0.633337	3.9217e-08	8.8509e-08
ENSG00000072954	TMEM38A	0.0147912	0.390509	0.947603	0.651748	-0.0882598	0.478428	0.788493	0.563815	-0.851908	0.754796	0.0567165	0.0509066
ENSG00000072958	AP1M1	-0.235922	0.0588127	4.87965e-05	0.000250507	-0.296216	0.059053	4.45596e-07	4.80889e-06	0.0376688	0.0573038	0.507018	1
ENSG00000073008	PVR	1.63419	0.0468581	9.99459e-268	6.1284e-265	2.52255	0.0454507	0	0	2.67925	0.0451296	0	0
ENSG00000073050	XRCC1	0.293096	0.0489209	1.5055e-09	1.22777e-08	-0.5152	0.0507238	1.8098e-24	2.75799e-23	-1.20011	0.0524941	1.28408e-116	1.05278e-114
ENSG00000073060	SCARB1	-0.172139	0.0422433	4.12215e-05	0.000213308	-0.703564	0.0438261	1.88861e-58	8.44746e-57	-1.17053	0.044968	2.6801e-150	2.94858e-148
ENSG00000073067	CYP2W1	0.008821	0.794481	0.922906	1	0.0151396	1.1141	0.9327	1	0.0111992	1.15919	0.953997	1
ENSG00000073111	MCM2	-1.41693	0.0517011	1.98849e-166	3.82503e-164	-1.96614	0.0542143	5.08791e-289	1.2839e-286	-1.97074	0.0531415	5.94411e-302	1.93305e-299
ENSG00000073146	MOV10L1	0.00810585	0.798939	0.926501	1	0.0139189	1.12063	0.93584	1	0.0102886	1.16556	0.956145	1
ENSG00000073150	PANX2	0.38442	0.157135	0.00721288	0.0148689	0.491646	0.159066	0.00118206	0.00474904	0.730724	0.158184	1.0291e-06	4.83841e-06
ENSG00000073169	SELENOO	-0.255858	0.0976109	0.00666319	0.01478	0.00931797	0.0942198	0.919988	1	0.0706397	0.0910011	0.426983	0.930303
ENSG00000073282	TP63	0.0136734	0.251779	0.94522	0.911516	1.40848	0.283828	3.50465e-08	9.94354e-08	1.06737	0.283693	2.27642e-05	4.50687e-05
ENSG00000073331	ALPK1	-0.199915	0.0881192	0.0196877	0.0729777	-0.429753	0.0908668	1.55066e-06	9.59259e-06	0.343219	0.0834451	2.629e-05	0.000116843
ENSG00000073350	LLGL2	0.228652	0.0891063	0.00828651	0.0261567	-0.362539	0.0952895	0.00010899	0.000528566	-0.837844	0.100352	1.51569e-17	1.46891e-16
ENSG00000073417	PDE8A	0.226955	0.0776311	0.00281554	0.0109463	1.07955	0.0742713	6.33984e-49	2.61182e-47	2.26711	0.0705178	6.51398e-228	7.1868e-226
ENSG00000073464	CLCN4	-0.743937	0.157921	1.81712e-07	7.68051e-07	-2.19293	0.204426	5.20191e-28	6.90309e-27	-4.4795	0.382048	7.80156e-34	9.51917e-33
ENSG00000073536	NLE1	-0.705567	0.106654	3.2802e-12	2.50273e-11	0.382474	0.0951333	4.32609e-05	0.000179516	0.218957	0.0945027	0.0173673	0.0573819
ENSG00000073578	SDHA	-0.186032	0.0918157	0.0368246	0.0639193	-0.603237	0.0983344	3.97362e-10	2.55568e-09	-0.538712	0.0953915	6.77587e-09	4.79201e-08
ENSG00000073584	SMARCE1	-0.142774	0.0770675	0.0585436	0.153624	-0.0800901	0.0772147	0.294552	1	-0.12573	0.0763865	0.0941678	0.275268
ENSG00000073598	FNDC8	0.00810585	0.798939	0.926501	1	0.0139189	1.12063	0.93584	1	0.0102886	1.16556	0.956145	1
ENSG00000073605	GSDMB	-0.0676588	0.26956	0.742328	0.664036	-0.77643	0.386443	0.0112075	0.0146456	-0.752764	0.380295	0.0125539	0.0178414
ENSG00000073614	KDM5A	-0.151238	0.0639102	0.0163713	0.0529579	-0.255586	0.0644657	6.47678e-05	0.000525008	0.364545	0.0612761	1.72985e-09	1.73309e-08
ENSG00000073670	ADAM11	0.257098	0.335024	0.258284	0.253122	-0.202514	0.397399	0.506228	0.430223	-0.070415	0.368416	0.804509	0.647365
ENSG00000073711	PPP2R3A	-0.102305	0.10817	0.324348	0.490892	0.419658	0.104767	4.31573e-05	0.000184531	0.63641	0.103231	2.34021e-10	1.67654e-09
ENSG00000073712	FERMT2	0.616134	0.0503148	2.96663e-35	9.46644e-34	0.549276	0.0501933	3.88066e-28	1.08824e-26	0.357829	0.0501995	6.64195e-13	8.39304e-12
ENSG00000073734	ABCB11	-0.305755	0.6749	0.181397	1	-0.320257	0.756607	0.379909	0.332416	-0.398656	0.804627	0.317722	0.227455
ENSG00000073737	DHRS9	0.199469	0.293274	0.353108	0.407731	0.395499	0.323079	0.142677	0.181507	0.219071	0.313805	0.392252	0.495139
ENSG00000073754	CD5L	-0.749952	0.596	0.0179701	0.0252012	-0.526825	0.47159	0.119003	0.128358	-1.62843	0.769511	0.00195847	0.00307113
ENSG00000073756	PTGS2	7.71902	0.104315	0	0	8.66052	0.104223	0	0	6.93575	0.104374	0	0
ENSG00000073792	IGF2BP2	1.04458	0.05362	4.95384e-86	4.43048e-84	0.675542	0.054282	5.68132e-36	1.91078e-34	0.19158	0.0551817	0.000458514	0.00301692
ENSG00000073803	MAP3K13	-0.11985	0.0879349	0.161393	0.32721	0.252609	0.0848546	0.00256061	0.00852853	0.281165	0.0832734	0.000562469	0.0024133
ENSG00000073849	ST6GAL1	0.0314652	0.0527868	0.547277	0.898357	-1.59586	0.0643178	3.78367e-137	4.42557e-135	-1.27409	0.0596499	3.49127e-102	2.74559e-100
ENSG00000073861	TBX21	2.24893	0.374668	1.43915e-11	5.60025e-11	2.50044	0.359632	1.25517e-13	3.83676e-13	2.926	0.353895	1.99879e-18	7.75432e-18
ENSG00000073910	FRY	-0.0264496	0.0696929	0.699527	1	1.3373	0.0677657	5.35265e-88	3.98331e-86	1.20306	0.0676284	9.8278e-72	4.73247e-70
ENSG00000073921	PICALM	0.342736	0.0525011	4.22855e-11	7.04258e-10	0.506149	0.0525797	3.70437e-22	8.73742e-21	0.514873	0.0525952	5.49795e-23	1.24391e-21
ENSG00000073969	NSF	0.228358	0.039535	6.31136e-09	8.79168e-08	-0.200785	0.0403075	5.85634e-07	1.33742e-05	-0.146229	0.0397661	0.00022028	0.00116436
ENSG00000074047	GLI2	0.0218949	0.725415	0.867186	1	0.0370339	1.00948	0.883971	1	0.0276353	1.05425	0.920579	1
ENSG00000074054	CLASP1	0.0399183	0.0577695	0.484543	0.859825	-0.0369138	0.0580726	0.522546	1	0.407966	0.0562332	2.31896e-13	2.95797e-12
ENSG00000074071	MRPS34	-0.468479	0.0813699	3.33441e-09	2.62455e-08	-0.718354	0.0827454	1.29237e-18	2.37312e-17	-0.695948	0.0821483	7.11352e-18	1.05544e-16
ENSG00000074181	NOTCH3	0.504408	0.19048	0.00233603	0.00518216	0.150754	0.192333	0.402752	0.425498	-0.206627	0.194725	0.242881	0.339102
ENSG00000074201	CLNS1A	-0.123304	0.055693	0.0252183	0.0819877	-0.185032	0.0558902	0.000871018	0.00676896	-0.1029	0.0546963	0.0577455	0.243752
ENSG00000074211	PPP2R2C	0.0421005	0.518689	0.840682	1	-0.310199	0.783148	0.390748	0.344564	-0.727105	0.986314	0.107358	0.109049
ENSG00000074219	TEAD2	0.175664	0.186292	0.284631	0.349447	0.0711186	0.196584	0.698642	0.859586	-0.417295	0.211656	0.027631	0.0560846
ENSG00000074266	EED	-0.149749	0.0689473	0.0272131	0.100368	0.252871	0.0655461	0.000101019	0.000521134	0.410688	0.0636312	6.23384e-11	4.07235e-10
ENSG00000074276	CDHR2	-0.0165431	0.662303	0.916379	1	0.0626758	0.913005	0.833413	1	-0.0660025	0.954982	0.839678	1
ENSG00000074317	SNCB	0.518362	0.174776	0.000828474	0.00200407	0.358542	0.174585	0.0298835	0.0622686	-0.492311	0.188133	0.0042014	0.0090959
ENSG00000074319	TSG101	0.534852	0.0505064	9.41581e-27	2.2158e-25	0.462013	0.0504832	3.67199e-20	7.68387e-19	0.308912	0.0503543	6.21396e-10	6.53901e-09
ENSG00000074356	NCBP3	-0.337986	0.0709068	1.19181e-06	8.52592e-06	-0.688731	0.0736744	3.24917e-21	6.41484e-20	-0.246853	0.0689384	0.000279606	0.00111023
ENSG00000074370	ATP2A3	0.294312	0.0802624	0.000173738	0.000808652	-0.119054	0.0821582	0.142518	0.530593	-1.19465	0.0886219	2.36843e-42	4.92172e-41
ENSG00000074410	CA12	-0.448217	0.187221	0.00622416	0.014971	-0.393403	0.184976	0.0235146	0.0502714	-0.547601	0.19073	0.00168856	0.0038826
ENSG00000074416	MGLL	0.583898	0.0750698	1.51909e-15	1.89825e-14	0.754344	0.074901	2.1741e-24	3.30391e-23	1.99537	0.0740304	6.04736e-161	7.48446e-159
ENSG00000074527	NTN4	0.0688428	0.594215	0.715162	1	0.293379	0.826522	0.40696	0.352734	-0.11147	0.823178	0.759364	0.727003
ENSG00000074582	BCS1L	-0.500899	0.103476	4.21564e-07	1.5598e-06	-0.474834	0.102133	2.09763e-06	1.0367e-05	-0.693594	0.103932	7.33868e-12	6.13376e-11
ENSG00000074590	NUAK1	-0.0247181	0.0953518	0.789016	0.963885	-0.889242	0.108843	5.50923e-17	5.65414e-16	-0.966273	0.107467	4.12306e-20	4.7569e-19
ENSG00000074603	DPP8	-0.285594	0.057721	5.49412e-07	3.53866e-06	-0.447044	0.0584559	1.38029e-14	2.1844e-13	-0.116978	0.0557628	0.034276	0.116555
ENSG00000074621	SLC24A1	-0.852879	0.135414	1.18682e-11	6.37475e-11	-1.18289	0.138829	1.04997e-18	1.01824e-17	-1.38047	0.138446	2.1669e-24	2.01614e-23
ENSG00000074657	ZNF532	-0.0340656	0.0655562	0.597894	1	-0.487061	0.0674608	3.23028e-13	5.12202e-12	-0.495415	0.0670784	7.00753e-14	9.25025e-13
ENSG00000074660	SCARF1	1.6761	0.136068	3.39319e-36	4.69149e-35	2.14286	0.131107	3.8198e-61	6.91494e-60	2.01825	0.130562	7.20832e-55	1.32904e-53
ENSG00000074695	LMAN1	0.196637	0.0664149	0.00263557	0.0175233	0.359577	0.0666704	5.37505e-08	6.31514e-07	0.347306	0.0665864	1.22264e-07	1.39736e-06
ENSG00000074696	HACD3	-0.296284	0.0579375	2.25458e-07	1.64927e-06	-0.780479	0.0606276	1.70711e-38	6.11988e-37	-1.05815	0.0613417	1.58383e-67	6.91487e-66
ENSG00000074706	IPCEF1	-0.432469	0.0723433	1.03949e-09	8.60498e-09	-2.27297	0.0785094	1.89509e-185	2.45411e-183	-3.36946	0.0848472	0	0
ENSG00000074755	ZZEF1	-0.00797459	0.0477363	0.86629	1	-0.171775	0.0483091	0.000356186	0.00287658	0.00409297	0.0465968	0.929574	1
ENSG00000074771	NOX3	0	0.854649	NA	NA	0	1.20051	NA	NA	0	1.24171	NA	NA
ENSG00000074800	ENO1	0.204646	0.0472583	1.27292e-05	0.000125149	0.305441	0.047402	9.77405e-11	1.40629e-09	0.361813	0.0474178	1.51461e-14	2.58575e-13
ENSG00000074803	SLC12A1	0.0311535	0.775197	0.770291	1	0.0218052	1.07978	0.916694	1	0.016189	1.12535	0.943035	1
ENSG00000074842	MYDGF	0.328237	0.0599476	2.87366e-08	2.1466e-07	0.486269	0.0597666	2.54359e-16	2.86884e-15	0.496006	0.0595539	3.76695e-17	5.9275e-16
ENSG00000074855	ANO8	0.622704	0.0848401	3.38464e-14	4.91466e-13	0.200662	0.0857391	0.0177198	0.0642846	-0.555788	0.0907444	3.62363e-10	2.22198e-09
ENSG00000074935	TUBE1	-0.0504518	0.10768	0.625562	0.661299	0.377401	0.104542	0.000228997	0.000946958	0.582258	0.102609	5.21481e-09	3.66171e-08
ENSG00000074964	ARHGEF10L	-0.471558	0.0818498	3.21112e-09	2.72782e-08	0.723718	0.0743234	6.80011e-23	1.61348e-21	2.23192	0.070254	1.34561e-222	2.56761e-220
ENSG00000074966	TXK	0.231678	0.268321	0.262149	0.215817	0.246979	0.290417	0.324369	0.282536	0.3996	0.290038	0.0993491	0.120223
ENSG00000075035	WSCD2	-0.25513	0.510813	0.286548	0.35138	-0.908906	0.943383	0.0484712	0.0418224	-2.52292	1.47456	0.00106274	0.00108532
ENSG00000075043	KCNQ2	0.0283009	0.698995	0.843439	1	0.0473828	0.967557	0.863165	1	0.216442	1.05169	0.48809	1
ENSG00000075073	TACR2	-0.0716483	0.394793	0.751572	0.669407	0.255688	0.45833	0.43357	0.296562	0.341299	0.467348	0.300812	0.222629
ENSG00000075089	ACTR6	0.135675	0.0994265	0.157663	0.230666	0.00517609	0.101433	0.958561	1	-0.112336	0.100183	0.248801	0.579953
ENSG00000075131	TIPIN	-0.969315	0.105421	1.05651e-21	1.64253e-20	-0.930218	0.102076	1.22505e-20	1.44423e-19	-0.36457	0.0925971	5.28429e-05	0.000261165
ENSG00000075142	SRI	0.220477	0.0628055	0.000370693	0.00163555	0.577177	0.0609422	1.39865e-21	2.82881e-20	0.571771	0.0602954	9.50558e-22	1.61396e-20
ENSG00000075151	EIF4G3	0.577957	0.0420163	1.02821e-43	7.20333e-42	0.209148	0.0422848	6.97323e-07	1.58521e-05	-0.286217	0.0427312	1.61288e-11	2.32151e-10
ENSG00000075188	NUP37	-0.716791	0.101517	1.34912e-13	1.34426e-12	-0.946808	0.102889	5.02921e-21	6.02946e-20	-0.637546	0.0964467	1.27033e-11	9.78579e-11
ENSG00000075213	SEMA3A	1.50259	0.0957537	1.25805e-56	7.10161e-55	3.52888	0.0919347	0	0	3.17085	0.0920727	5.7669e-262	1.44613e-259
ENSG00000075218	GTSE1	-1.13634	0.149332	9.87174e-16	7.09613e-15	-2.10179	0.176737	9.96836e-34	1.5039e-32	-1.62847	0.153179	2.46583e-27	2.57108e-26
ENSG00000075223	SEMA3C	0.436473	0.0846042	1.11126e-07	8.17653e-07	2.23992	0.0809987	1.87145e-169	3.22702e-167	2.79747	0.0802914	1.0915e-267	2.73894e-265
ENSG00000075234	TTC38	-0.0550581	0.0896125	0.527481	0.866113	0.60222	0.0872014	2.33334e-12	2.06577e-11	1.44476	0.0843891	1.16456e-66	3.04052e-65
ENSG00000075239	ACAT1	-0.0529642	0.0636204	0.398524	0.834882	-0.128798	0.0639911	0.0426211	0.136548	-0.266988	0.0637208	2.20164e-05	9.98836e-05
ENSG00000075240	GRAMD4	0.261624	0.0461477	1.11057e-08	1.25917e-07	-0.93419	0.0490123	8.09628e-82	5.07937e-80	-1.36986	0.0498734	4.77755e-167	6.41591e-165
ENSG00000075275	CELSR1	0.174466	0.0481683	0.000260592	0.00120847	-0.0427215	0.0485883	0.377285	1	-0.895437	0.0504264	3.01894e-71	1.4264e-69
ENSG00000075290	WNT8B	0	0.854649	NA	NA	0	1.20051	NA	NA	0	1.24171	NA	NA
ENSG00000075292	ZNF638	0.0430156	0.0641781	0.496579	1	-0.211607	0.0649132	0.00102111	0.00783563	0.0627095	0.0640079	0.321609	0.779741
ENSG00000075303	SLC25A40	0.169349	0.0711451	0.0153868	0.0566331	-0.567764	0.0775983	1.30635e-13	1.89476e-12	-0.479281	0.0752905	9.35497e-11	6.34514e-10
ENSG00000075336	TIMM21	-0.6811	0.0731082	1.2479e-21	1.66517e-20	-0.337653	0.0677936	5.07773e-07	2.5569e-06	-0.563876	0.0686789	8.62829e-17	8.20516e-16
ENSG00000075340	ADD2	-0.385451	0.143404	0.00364864	0.00883813	-1.33447	0.179595	5.55492e-15	4.90808e-14	-0.199738	0.134513	0.118431	0.259135
ENSG00000075388	FGF4	0	0.854649	NA	NA	0	1.20051	NA	NA	0	1.24171	NA	NA
ENSG00000075391	RASAL2	0.0536333	0.0589584	0.357212	0.646012	-0.737642	0.0604037	8.37258e-35	2.77663e-33	-1.14527	0.0608968	8.16245e-80	5.3068e-78
ENSG00000075399	VPS9D1	0.185786	0.0905826	0.034719	0.0920161	0.644211	0.0866008	4.22717e-14	2.84736e-13	1.01853	0.0827904	1.34219e-35	2.19978e-34
ENSG00000075407	ZNF37A	-0.118336	0.1149	0.280536	0.363037	-0.311309	0.119324	0.00740759	0.0239796	-0.0934698	0.112552	0.389862	0.833701
ENSG00000075413	MARK3	0.438555	0.0467604	3.05276e-21	5.2696e-20	0.699755	0.0461084	1.79702e-52	5.67432e-51	0.849418	0.0455299	2.47325e-78	1.29111e-76
ENSG00000075415	SLC25A3	0.131992	0.041987	0.00156158	0.00636245	0.0628028	0.0420966	0.134515	0.55524	-0.141209	0.0420541	0.000737037	0.00596596
ENSG00000075420	FNDC3B	0.88461	0.0583204	1.69175e-53	1.46916e-51	1.83555	0.0574025	1.90896e-225	5.03311e-223	1.22377	0.0576531	6.13956e-101	5.20308e-99
ENSG00000075426	FOSL2	2.1748	0.0436519	0	0	2.283	0.0435232	0	0	2.22961	0.0434499	0	0
ENSG00000075429	CACNG5	-0.325595	0.29174	0.132794	0.17552	-0.895845	0.380678	0.00332637	0.00595215	-0.289445	0.295643	0.238367	0.263093
ENSG00000075461	CACNG4	0.232126	0.532732	0.319499	0.392172	0.271414	0.644323	0.450317	0.309064	0.798087	0.799582	0.0759046	0.0569618
ENSG00000075539	FRYL	0.00287111	0.0607926	0.961847	1	-0.260494	0.0616654	2.10321e-05	0.00017157	-0.234775	0.061083	0.000101092	0.000747371
ENSG00000075568	TMEM131	0.233898	0.0507381	3.28021e-06	2.91617e-05	0.124221	0.0510094	0.0144253	0.0558958	0.733738	0.049256	9.61928e-51	3.40304e-49
ENSG00000075618	FSCN1	0.637776	0.065304	2.24151e-23	7.59531e-22	0.181194	0.0650644	0.00501626	0.0355579	-0.944759	0.0664109	1.12951e-46	2.65808e-45
ENSG00000075624	ACTB	0.247622	0.0476443	1.60798e-07	1.95864e-06	0.0431859	0.0477899	0.36425	1	-0.397622	0.0479197	6.28761e-17	9.4843e-16
ENSG00000075643	MOCOS	0.0822965	0.251753	0.679365	0.624643	0.805601	0.278677	0.000905578	0.00179852	2.21826	0.256005	3.18174e-19	1.77865e-18
ENSG00000075651	PLD1	-0.40631	0.149094	0.00299846	0.0066723	0.79219	0.132153	5.18747e-10	3.33971e-09	-0.021119	0.135085	0.869673	1
ENSG00000075673	ATP12A	0.00810524	0.798939	0.926506	1	0.0368692	1.12271	0.831352	1	0.0351048	1.16715	0.851299	1
ENSG00000075702	WDR62	-0.600607	0.11486	3.08531e-08	1.33917e-07	-1.73038	0.141828	2.00548e-35	3.21171e-34	-1.65336	0.133668	4.60041e-36	7.78313e-35
ENSG00000075711	DLG1	0.202156	0.0718498	0.00416218	0.0154848	-0.389126	0.0749254	1.53034e-07	1.58759e-06	-0.207292	0.0728786	0.00385135	0.0214665
ENSG00000075785	RAB7A	0.521009	0.0364893	9.21133e-47	6.83239e-45	0.56418	0.0364265	2.18288e-54	1.06789e-52	0.276558	0.0364573	2.5738e-14	4.25245e-13
ENSG00000075790	BCAP29	0.0498403	0.622628	0.777051	1	0.180378	0.85014	0.585677	1	-0.230005	0.923431	0.520403	1
ENSG00000075826	SEC31B	0.23693	0.114569	0.030123	0.0567587	0.0992809	0.117268	0.385729	0.777684	-0.600155	0.127345	8.79362e-07	3.93192e-06
ENSG00000075856	SART3	-0.279823	0.0459634	8.52714e-10	7.7293e-09	0.0219903	0.0442613	0.618103	1	0.211617	0.0428484	6.80862e-07	5.90814e-06
ENSG00000075884	ARHGAP15	0.879739	0.0711753	1.31154e-36	5.08225e-35	0.628093	0.0712895	5.4587e-19	6.50315e-18	-0.988002	0.0847491	3.39566e-32	4.43856e-31
ENSG00000075886	TUBA3D	-0.00352995	0.798657	0.967948	1	-0.00897823	1.12043	0.958584	1	-0.0144895	1.16571	0.938275	1
ENSG00000075891	PAX2	0.00810616	0.798939	0.926498	1	0.0139195	1.12063	0.935838	1	0.0351068	1.16715	0.851291	1
ENSG00000075914	EXOSC7	-0.259031	0.0771748	0.00060486	0.0026379	-0.383225	0.0782902	7.35339e-07	3.83533e-06	0.118754	0.0719969	0.0940904	0.250413
ENSG00000075945	KIFAP3	0.177919	0.073966	0.0141941	0.0566232	0.138738	0.0743391	0.059475	0.183555	0.122571	0.0730517	0.0884122	0.216554
ENSG00000075975	MKRN2	-0.549455	0.0609196	4.88723e-20	9.09075e-19	-0.668373	0.0612421	3.86714e-28	6.18191e-27	-0.333363	0.057273	4.04829e-09	2.33439e-08
ENSG00000076003	MCM6	-1.38833	0.0522727	1.72715e-156	3.07682e-154	-1.99442	0.0549939	5.06048e-289	1.16788e-286	-2.17301	0.0549469	0	0
ENSG00000076043	REXO2	0.420223	0.114565	0.000113045	0.000333335	0.165161	0.116749	0.147234	0.363408	-0.29443	0.120088	0.0105432	0.039144
ENSG00000076053	RBM7	0.0313952	0.099229	0.743313	1	1.04567	0.0933688	4.06749e-30	5.41336e-29	0.776625	0.0937399	2.95282e-17	2.82378e-16
ENSG00000076067	RBMS2	0.062352	0.150183	0.652735	0.700288	-0.49087	0.170271	0.00232354	0.00831765	0.532668	0.148502	0.000142249	0.000476717
ENSG00000076108	BAZ2A	0.187967	0.0462372	4.20387e-05	0.000390115	0.251055	0.0461153	4.62521e-08	5.46498e-07	1.37678	0.044609	4.06465e-210	8.9735e-208
ENSG00000076201	PTPN23	0.0656181	0.0468132	0.157844	0.37588	-0.113551	0.0473825	0.0161281	0.0950186	0.467984	0.0449036	9.73145e-26	1.91795e-24
ENSG00000076242	MLH1	-0.174683	0.0555026	0.00146485	0.00648882	-0.115714	0.055089	0.0347049	0.186136	-0.120258	0.0541959	0.0252204	0.120435
ENSG00000076248	UNG	-1.32295	0.0692184	1.55846e-82	1.30863e-80	-2.04885	0.0764314	2.44347e-159	3.43861e-157	-1.27219	0.0664515	1.17626e-82	6.13712e-81
ENSG00000076258	FMO4	-0.0964838	0.145526	0.474585	0.4875	0.00891709	0.146869	0.949722	1	-0.314587	0.151317	0.0267005	0.0719547
ENSG00000076321	KLHL20	-0.290516	0.0738177	5.95106e-05	0.000372005	0.0343437	0.0706762	0.623984	1	0.815396	0.0656656	4.92816e-36	7.04627e-35
ENSG00000076344	RGS11	0.036227	0.671459	0.81584	1	0.0598008	0.92265	0.838945	1	0.268059	1.01916	0.428069	1
ENSG00000076351	SLC46A1	-2.47637	0.136168	2.78007e-76	1.59508e-74	-3.61838	0.166078	1.80997e-107	9.68873e-106	-2.67988	0.134034	1.59168e-90	5.98962e-89
ENSG00000076356	PLXNA2	0.726359	0.133473	4.17764e-09	1.50457e-08	0.907559	0.129168	3.53924e-13	2.89506e-12	2.10697	0.118676	1.55409e-71	3.46711e-70
ENSG00000076382	SPAG5	-0.270969	0.071739	0.000118947	0.000580114	-0.800155	0.0778055	2.07487e-25	4.75816e-24	-1.31831	0.0827807	4.5689e-58	9.84533e-57
ENSG00000076513	ANKRD13A	-0.272986	0.0588037	2.59107e-06	1.55639e-05	-0.313526	0.058905	8.47026e-08	9.72289e-07	-0.465112	0.0589859	1.56622e-15	2.22875e-14
ENSG00000076554	TPD52	-0.735605	0.180535	3.68679e-06	1.24204e-05	-0.292082	0.153576	0.0471414	0.124566	-0.531678	0.159982	0.000379814	0.00133303
ENSG00000076555	ACACB	-1.33081	0.137041	1.69193e-23	1.92753e-22	-2.69906	0.181029	7.44515e-52	1.87584e-50	-2.76353	0.175997	3.04432e-57	5.80754e-56
ENSG00000076604	TRAF4	-0.0647634	0.0901716	0.459966	0.775885	-0.82938	0.0969926	2.72942e-18	2.9754e-17	0.249554	0.0890226	0.00409193	0.0140106
ENSG00000076641	PAG1	0.0591721	0.0658214	0.361459	0.664161	-1.42587	0.0718001	4.40913e-89	3.01808e-87	-0.709952	0.068102	5.49765e-26	1.14312e-24
ENSG00000076650	GPATCH1	-0.995562	0.127588	1.74644e-16	1.3073e-15	-0.889639	0.120846	3.23658e-14	2.59508e-13	-0.513843	0.110714	1.53492e-06	9.06417e-06
ENSG00000076662	ICAM3	0.0285902	0.0964171	0.759369	1	-0.163762	0.0984447	0.0905663	0.375788	-0.579662	0.10103	3.62518e-09	4.04055e-08
ENSG00000076685	NT5C2	-0.0337417	0.0647234	0.596848	1	-0.140921	0.0652997	0.0296704	0.159673	0.911883	0.0621248	1.70519e-49	5.62667e-48
ENSG00000076706	MCAM	-0.184182	0.499852	0.422027	0.485043	-0.625339	0.821433	0.127255	0.131994	-1.14572	1.10241	0.030244	0.0234817
ENSG00000076716	GPC4	0.354205	0.0599786	2.14954e-09	1.72718e-08	0.58302	0.060106	1.49934e-22	7.48939e-21	-0.0202051	0.0600232	0.733813	1
ENSG00000076770	MBNL3	-0.413643	0.103587	3.1319e-05	0.000126013	-0.521902	0.104952	3.75035e-07	1.85399e-06	-0.926243	0.108793	3.08029e-18	3.13265e-17
ENSG00000076826	CAMSAP3	-0.536984	0.317343	0.0200571	0.0274738	-1.9359	0.463114	1.1007e-06	2.21168e-06	-2.22004	0.463598	8.19351e-08	1.9407e-07
ENSG00000076864	RAP1GAP	0.618197	0.176825	7.50479e-05	0.000247257	0.0662128	0.178203	0.694423	0.633024	-0.826153	0.210985	1.94008e-05	5.48915e-05
ENSG00000076924	XAB2	0.0183404	0.0661679	0.778393	1	-0.0837419	0.0667309	0.205941	0.77903	-0.0604554	0.0658095	0.352388	1
ENSG00000076928	ARHGEF1	0.448543	0.0544852	8.00624e-17	1.0861e-15	-0.161162	0.0554015	0.00344544	0.020909	-0.133786	0.0548744	0.0139074	0.072828
ENSG00000076944	STXBP2	0.446414	0.0587248	1.28199e-14	1.51606e-13	0.269656	0.0589743	4.19365e-06	3.65056e-05	-0.228708	0.0595146	0.000102347	0.000773364
ENSG00000076984	MAP2K7	0.241915	0.0570743	1.80025e-05	9.71331e-05	0.102866	0.0576093	0.0724842	0.315724	0.583655	0.055136	1.29773e-26	3.04255e-25
ENSG00000077009	NMRK2	0.0700988	0.712538	0.629672	1	0.0475438	0.966943	0.862845	1	0.209312	1.04871	0.501734	1
ENSG00000077044	DGKD	0.233333	0.0486207	1.30048e-06	8.66753e-06	-0.762779	0.0525033	2.2969e-48	1.00053e-46	-0.736987	0.0515562	6.47503e-47	2.06239e-45
ENSG00000077063	CTTNBP2	-0.748318	0.236503	0.000125878	0.000372228	-1.37657	0.260845	6.73725e-09	2.02167e-08	-0.648994	0.215469	0.000837812	0.00195417
ENSG00000077080	ACTL6B	0.00810647	0.798939	0.926495	1	0.0139201	1.12063	0.935835	1	0.01029	1.16556	0.95614	1
ENSG00000077092	RARB	-0.00353029	0.798657	0.967945	1	0.0139262	1.12063	0.935807	1	-0.0144903	1.16571	0.938272	1
ENSG00000077097	TOP2B	0.0147094	0.0547739	0.786126	1	-0.213878	0.0553426	0.000101915	0.000773133	-0.471252	0.0556967	1.30011e-17	2.08269e-16
ENSG00000077147	TM9SF3	0.276452	0.0754164	0.000182383	0.00154952	0.381529	0.0758995	3.74238e-07	4.12783e-06	0.406301	0.0759657	5.13962e-08	3.68743e-07
ENSG00000077150	NFKB2	2.08856	0.0479043	0	0	2.98566	0.0468757	0	0	2.91387	0.0467879	0	0
ENSG00000077152	UBE2T	-0.893951	0.103374	1.64735e-19	2.32752e-18	-1.80925	0.116354	1.20501e-55	2.64336e-54	-1.95137	0.115282	3.36027e-65	9.0781e-64
ENSG00000077157	PPP1R12B	-0.0875886	0.0753582	0.235814	0.531703	-1.29452	0.0894591	9.55563e-49	2.30108e-47	-0.702985	0.0799288	4.15203e-19	4.0309e-18
ENSG00000077232	DNAJC10	0.180411	0.0538065	0.000705889	0.00306485	0.100917	0.0540435	0.0605215	0.293274	-0.357595	0.0546045	3.78713e-11	5.32528e-10
ENSG00000077235	GTF3C1	0.129229	0.0457367	0.00442519	0.0164381	-0.727635	0.0480542	2.76494e-52	8.70306e-51	-0.459218	0.0467429	4.47338e-23	8.37911e-22
ENSG00000077238	IL4R	-0.108317	0.0453744	0.0162038	0.0755978	-0.849042	0.0478188	3.26609e-71	1.38926e-69	-0.361496	0.0455593	1.36667e-15	2.03035e-14
ENSG00000077254	USP33	-0.0810444	0.0575139	0.154047	0.371177	-0.82022	0.0613512	2.12367e-41	8.03838e-40	0.341509	0.0557418	6.08489e-10	6.55135e-09
ENSG00000077264	PAK3	-0.1658	0.592057	0.425345	1	0.271037	0.677696	0.452402	0.381273	0.607084	0.776604	0.152322	0.194541
ENSG00000077274	CAPN6	-0.273065	0.643586	0.224386	1	-0.268583	0.728936	0.455131	0.382265	0.047669	0.636292	0.896061	0.696158
ENSG00000077279	DCX	0.00810647	0.798939	0.926495	1	0.0139201	1.12063	0.935835	1	0.01029	1.16556	0.95614	1
ENSG00000077312	SNRPA	0.0840064	0.0597099	0.154324	0.339808	0.081642	0.0594941	0.167324	0.593037	0.0872727	0.0581108	0.129409	0.498555
ENSG00000077327	SPAG6	0.0680374	0.177401	0.667437	0.665001	-0.339221	0.198985	0.0670117	0.0938489	-1.09569	0.238472	5.65227e-07	1.81321e-06
ENSG00000077348	EXOSC5	-0.229873	0.089333	0.00809822	0.0219809	-0.259113	0.0899847	0.00347606	0.0137577	-0.00444312	0.0863854	0.958124	1
ENSG00000077380	DYNC1I2	0.302709	0.043951	4.02438e-12	4.12793e-11	0.372102	0.0436476	1.17048e-17	1.52176e-16	0.085403	0.043813	0.0499858	0.220403
ENSG00000077420	APBB1IP	-0.0443846	0.0496919	0.36767	0.913625	-1.44776	0.0555713	6.12524e-151	5.45116e-149	-3.37146	0.0728039	0	0
ENSG00000077454	LRCH4	0.671908	0.0918037	2.78717e-14	2.467e-13	-0.144057	0.0954507	0.125074	0.249379	0.883366	0.0895255	1.16486e-23	1.39006e-22
ENSG00000077458	FAM76B	-0.337831	0.109094	0.00120464	0.00452452	0.321483	0.104815	0.00174891	0.00547688	1.02083	0.102756	4.4723e-24	5.37153e-23
ENSG00000077463	SIRT6	0.143674	0.0753409	0.0517338	0.141969	-0.215801	0.0776981	0.00498879	0.0202699	-0.0736337	0.0753777	0.32088	0.608571
ENSG00000077498	TYR	0	0.854649	NA	NA	0	1.20051	NA	NA	0	1.24171	NA	NA
ENSG00000077514	POLD3	-0.760669	0.0711062	6.0307e-28	1.38777e-26	-0.618597	0.069028	1.44117e-19	2.74683e-18	-0.568427	0.0679579	2.33845e-17	2.54161e-16
ENSG00000077522	ACTN2	0.681281	0.592698	0.0267024	0.0523701	5.58455	0.581953	2.30774e-23	1.30806e-22	5.16504	0.587089	2.23091e-20	1.03981e-19
ENSG00000077549	CAPZB	0.177092	0.0454911	8.80809e-05	0.000774192	0.127235	0.0456208	0.00512187	0.0362442	-0.0703648	0.0455266	0.119996	0.516998
ENSG00000077585	GPR137B	0.430064	0.0605465	5.72553e-13	6.08196e-12	0.888094	0.0589219	4.41607e-52	1.88404e-50	0.935768	0.0582564	8.46821e-59	3.18878e-57
ENSG00000077616	NAALAD2	0.00810616	0.798939	0.926498	1	0.0368711	1.12271	0.831344	1	0.0102893	1.16556	0.956142	1
ENSG00000077684	JADE1	-1.21991	0.0848865	4.52778e-48	1.87703e-46	-1.56261	0.0888108	1.44896e-70	8.10428e-69	-1.20854	0.0809496	2.42078e-51	4.75448e-50
ENSG00000077713	SLC25A43	0.166656	0.0812497	0.0357743	0.0815899	0.0959134	0.081977	0.236432	0.456279	0.00392352	0.0806341	0.960484	1
ENSG00000077721	UBE2A	0.282153	0.040322	1.93773e-12	1.9695e-11	0.463595	0.0396562	9.35618e-32	1.91955e-30	0.386792	0.0393877	5.61171e-23	1.0612e-21
ENSG00000077782	FGFR1	-0.0336	0.0413968	0.414233	0.718159	-0.240787	0.0418215	7.66036e-09	6.51408e-08	-1.00802	0.0436822	1.25954e-118	1.04214e-116
ENSG00000077800	FKBP6	0	0.854649	NA	NA	0	1.20051	NA	NA	0	1.24171	NA	NA
ENSG00000077935	SMC1B	-1.78526	0.244408	8.14423e-15	5.35953e-14	-2.84617	0.302454	9.08215e-23	5.26519e-22	-3.3027	0.326673	3.70558e-26	2.68118e-25
ENSG00000077942	FBLN1	0.506511	0.537631	0.0687247	0.11633	1.03704	0.650969	0.0142286	0.0227906	0.270309	0.539354	0.442383	0.512653
ENSG00000077943	ITGA8	0.179036	0.723924	0.312967	1	0.425924	1.03419	0.220138	1	0.437132	1.05744	0.243069	1
ENSG00000077984	CST7	0.561128	0.495362	0.0450561	0.0551106	0.226328	0.470287	0.491915	0.331028	0.199896	0.465555	0.539952	0.359973
ENSG00000078018	MAP2	-0.748662	0.159311	1.87331e-07	7.90456e-07	-0.78018	0.153629	1.00368e-07	5.62672e-07	-1.61569	0.174483	2.2867e-21	2.12487e-20
ENSG00000078043	PIAS2	0.0773383	0.0746208	0.290652	0.658035	-1.24653	0.0886469	3.6239e-46	8.3503e-45	-1.5773	0.090413	4.46369e-69	1.15187e-67
ENSG00000078053	AMPH	-0.487558	0.421652	0.0605114	0.0622837	0.536265	0.339044	0.0545413	0.0613256	3.14377	0.315723	2.22629e-25	1.09122e-24
ENSG00000078061	ARAF	0.253172	0.0474566	7.52702e-08	5.72168e-07	0.382263	0.0468099	2.40019e-16	4.41103e-15	0.509123	0.0458761	5.73019e-29	1.23414e-27
ENSG00000078070	MCCC1	0.36967	0.0696762	6.50346e-08	5.72295e-07	0.312933	0.0698601	6.18522e-06	3.59383e-05	0.144417	0.0694515	0.0349579	0.0963165
ENSG00000078081	LAMP3	6.16519	0.351867	6.16889e-70	7.67822e-68	9.49157	0.350181	1.1223e-164	1.96479e-162	10.5131	0.350376	1.3202e-201	2.27628e-199
ENSG00000078098	FAP	0.737699	0.0769712	6.38326e-23	1.37063e-21	0.753003	0.0760405	1.1952e-23	1.58857e-22	0.440255	0.0764975	4.60355e-09	2.64651e-08
ENSG00000078114	NEBL	-0.138023	0.337497	0.537187	0.448388	-0.104483	0.376389	0.723656	0.525829	-0.0534284	0.358966	0.848604	0.688423
ENSG00000078124	ACER3	0.724246	0.0890219	3.12929e-17	5.21471e-16	0.445985	0.0886681	3.2852e-07	2.01461e-06	0.321876	0.0883195	0.000188992	0.000764364
ENSG00000078140	UBE2K	0.0511053	0.0527527	0.328007	0.640538	-0.226518	0.0537294	2.25594e-05	0.000214832	0.170649	0.0517512	0.000887238	0.00572297
ENSG00000078142	PIK3C3	0.199057	0.0622283	0.00118297	0.00490915	-0.0190914	0.0632511	0.761157	1	0.108132	0.0615979	0.0759376	0.343286
ENSG00000078177	N4BP2	0.0620764	0.0843608	0.450657	0.768331	-0.342037	0.0871508	6.87928e-05	0.000556009	0.268283	0.0836968	0.00105751	0.00728488
ENSG00000078237	TIGAR	-1.20476	0.249953	4.5673e-08	1.8667e-07	-1.18895	0.24106	5.7568e-08	1.67899e-07	-1.17156	0.231188	4.7572e-08	1.63629e-07
ENSG00000078246	TULP3	0.369049	0.104891	0.000243869	0.000650227	-0.310743	0.112782	0.00479766	0.016159	0.143382	0.104728	0.15792	0.313539
ENSG00000078269	SYNJ2	0.303776	0.055646	3.36228e-08	4.36859e-07	-0.963005	0.0578661	4.64501e-63	2.60208e-61	0.202355	0.0556299	0.00024075	0.0020892
ENSG00000078295	ADCY2	-0.00394217	0.790665	0.966392	1	-0.0366341	1.11092	0.842368	1	-0.0452436	1.15687	0.820747	1
ENSG00000078304	PPP2R5C	-0.0396321	0.0469583	0.395084	0.69238	-0.556781	0.0484838	8.46304e-31	1.71655e-29	-0.0985712	0.0465461	0.0330859	0.15337
ENSG00000078328	RBFOX1	0.0327169	0.672837	0.832399	1	-0.0284041	0.927673	0.922097	1	-0.156816	0.993251	0.627372	1
ENSG00000078369	GNB1	0.3504	0.0337233	1.71785e-25	6.50505e-24	0.345572	0.0337217	9.66412e-25	5.2026e-23	0.219068	0.0336596	6.51987e-11	5.52403e-10
ENSG00000078399	HOXA9	-0.455925	0.121902	7.26314e-05	0.000278714	-0.503043	0.122167	2.25166e-05	0.000102731	-0.902188	0.128755	4.63635e-13	4.02041e-12
ENSG00000078401	EDN1	3.12838	0.132161	2.13142e-126	2.62278e-124	4.12172	0.129135	1.06604e-225	1.49566e-223	3.38363	0.130304	7.46135e-151	5.25673e-149
ENSG00000078403	MLLT10	-0.051998	0.074677	0.477751	0.967496	-2.16567	0.108331	5.27425e-90	3.82502e-88	-0.655654	0.0794823	5.10588e-17	4.39305e-16
ENSG00000078487	ZCWPW1	0.158137	0.125706	0.183215	0.269578	-0.125427	0.131517	0.325464	0.636256	-0.606053	0.140236	5.50023e-06	2.2303e-05
ENSG00000078549	ADCYAP1R1	-0.120698	0.57425	0.552895	1	-0.23186	0.761525	0.510974	1	-0.160062	0.741103	0.668968	1
ENSG00000078579	FGF20	-0.0259842	0.56731	0.893411	0.809254	-0.271243	0.799138	0.443342	0.366459	0.783291	0.921114	0.0887958	0.0715484
ENSG00000078589	P2RY10	0.0518609	0.629025	0.765517	1	0.399211	0.962721	0.259556	1	0.0618397	0.885872	0.858862	1
ENSG00000078596	ITM2A	0.0570188	0.338825	0.797283	0.597295	0.707797	0.428951	0.0295876	0.0351423	0.363645	0.400557	0.22836	0.236548
ENSG00000078618	NRDC	0.249147	0.0402645	4.85222e-10	7.52673e-09	0.00656457	0.0405433	0.871004	1	0.00299778	0.0402496	0.940355	1
ENSG00000078668	VDAC3	-0.232749	0.0469625	5.87838e-07	3.7732e-06	-0.605126	0.0482522	2.09299e-36	4.43041e-35	-0.507826	0.0472796	2.92394e-27	6.14693e-26
ENSG00000078674	PCM1	0.236531	0.0484044	8.3248e-07	9.54914e-06	-0.989386	0.0496838	3.752e-89	3.17588e-87	-1.4188	0.0499617	2.38829e-178	4.07918e-176
ENSG00000078687	TNRC6C	-0.32559	0.10246	0.000952075	0.00233479	-1.30133	0.119644	7.68552e-29	1.02184e-27	-0.806821	0.108192	2.06094e-14	1.85001e-13
ENSG00000078699	CBFA2T2	-0.202636	0.0664855	0.00196181	0.00781161	-0.824468	0.0728616	2.51014e-30	4.30994e-29	-0.096734	0.0637592	0.124794	0.299636
ENSG00000078725	BRINP1	0	0.854649	NA	NA	0	1.20051	NA	NA	0	1.24171	NA	NA
ENSG00000078747	ITCH	0.129916	0.0500328	0.00880972	0.0305164	0.350402	0.0494613	1.10406e-12	1.15921e-11	0.468472	0.0489017	4.79886e-22	8.92098e-21
ENSG00000078795	PKD2L2	-0.128288	0.613521	0.507292	1	-0.464727	0.925757	0.215996	0.466892	-0.557405	0.989652	0.180638	1
ENSG00000078804	TP53INP2	2.03889	0.0636026	2.49299e-227	7.2008e-225	2.82815	0.0622687	0	0	1.9956	0.0631142	2.37143e-220	4.49092e-218
ENSG00000078808	SDF4	0.2474	0.0454664	4.20999e-08	5.47602e-07	0.464388	0.0452778	7.23748e-25	3.90708e-23	0.449475	0.0451559	1.25778e-23	2.97413e-22
ENSG00000078814	MYH7B	0.223678	0.469309	0.345768	0.406412	-1.42638	1.23264	0.0115747	0.0152396	-1.66116	1.28225	0.00779897	0.00706568
ENSG00000078898	BPIFB2	0	0.854649	NA	NA	0	1.20051	NA	NA	0	1.24171	NA	NA
ENSG00000078900	TP73	-0.857386	0.15604	1.59917e-09	1.41633e-08	-2.74059	0.233409	1.83135e-33	2.76807e-32	-1.36675	0.159416	1.05842e-18	1.17743e-17
ENSG00000078902	TOLLIP	-0.521719	0.0575326	3.67579e-20	6.14943e-19	-0.781899	0.058133	8.20553e-42	2.13641e-40	-0.650471	0.0574728	3.4732e-30	7.98183e-29
ENSG00000078967	UBE2D4	-0.324401	0.0709295	3.16613e-06	1.87752e-05	-0.289502	0.0703248	3.26514e-05	0.000169061	0.0241619	0.0665216	0.71305	1
ENSG00000079101	CLUL1	0.00810524	0.798939	0.926506	1	0.0139177	1.12063	0.935846	1	0.0102873	1.16556	0.956151	1
ENSG00000079102	RUNX1T1	-0.335548	0.520929	0.183091	0.188372	0.379988	0.46425	0.251445	0.23232	1.05553	0.53722	0.00720978	0.011155
ENSG00000079112	CDH17	-0.0310155	0.358291	0.889758	0.7591	-0.232219	0.443814	0.470204	0.343057	-0.528138	0.516864	0.136806	0.112831
ENSG00000079134	THOC1	-0.031963	0.0833127	0.6943	1	-0.232229	0.0852196	0.00576236	0.0233533	-0.196244	0.0834417	0.0163602	0.0496938
ENSG00000079150	FKBP7	-0.49944	0.138679	9.97212e-05	0.000228652	-0.611351	0.140314	5.89837e-06	3.04756e-05	-0.989079	0.14789	3.60768e-12	2.14055e-11
ENSG00000079156	OSBPL6	-0.291585	0.31377	0.191036	0.166352	-1.20506	0.500263	0.00134096	0.00200771	0.326517	0.299221	0.187477	0.200683
ENSG00000079215	SLC1A3	1.47291	0.0590292	1.63931e-138	2.56233e-136	1.74188	0.0586779	8.63054e-195	1.09063e-192	1.81928	0.058392	5.49164e-214	1.02131e-211
ENSG00000079246	XRCC5	0.202871	0.0371225	3.98395e-08	2.85833e-07	0.0991779	0.0372126	0.00754691	0.0968771	0.0145621	0.0370892	0.693459	1
ENSG00000079257	LXN	0.031361	0.774769	0.769413	1	0.0582362	1.08383	0.781153	1	0.0162966	1.12465	0.942808	1
ENSG00000079263	SP140	-0.218115	0.0906081	0.0131762	0.0339843	-0.757118	0.0987411	5.06565e-15	4.1994e-14	-0.893705	0.0985909	2.45473e-20	2.7545e-19
ENSG00000079277	MKNK1	-0.20072	0.0445972	5.83022e-06	3.46043e-05	-0.879236	0.0474463	2.15123e-77	1.41087e-75	-0.926041	0.0467899	6.58497e-88	3.88325e-86
ENSG00000079308	TNS1	-0.179302	0.0734644	0.0128606	0.0519651	-1.05783	0.0815834	1.79642e-39	5.92339e-38	-1.0363	0.0795198	1.18916e-39	1.88191e-38
ENSG00000079313	REXO1	0.138485	0.0591665	0.017817	0.0553745	0.709534	0.0568964	3.69783e-36	1.18142e-34	0.77951	0.0561656	2.15183e-44	4.64757e-43
ENSG00000079332	SAR1A	0.357675	0.0430325	5.7626e-17	8.10518e-16	1.59045	0.0394514	0	0	1.4733	0.0393111	0	0
ENSG00000079335	CDC14A	0.434893	0.110452	3.60827e-05	0.000114443	1.40912	0.103193	8.97992e-44	1.6998e-42	1.06695	0.104217	1.87207e-25	2.45024e-24
ENSG00000079337	RAPGEF3	0.557001	0.242603	0.00461921	0.0106026	0.885221	0.243961	5.18632e-05	0.000164206	1.00796	0.242607	4.88591e-06	1.38467e-05
ENSG00000079385	CEACAM1	-0.0281922	0.559924	0.88592	0.637002	0.470109	0.779473	0.223011	0.205995	2.6652	1.21623	0.000336235	0.00048374
ENSG00000079387	SENP1	-0.0785826	0.0887724	0.362865	0.603314	0.066657	0.0876162	0.440632	0.780123	0.309926	0.0843655	0.000173033	0.000808303
ENSG00000079393	DUSP13	0.437995	0.54788	0.102955	0.139301	0.755454	0.659424	0.0612756	0.0604338	0.335113	0.583733	0.360571	0.239566
ENSG00000079432	CIC	0.450452	0.0452031	9.43249e-24	1.82375e-22	0.193876	0.0456564	2.02336e-05	0.000181602	0.244063	0.045073	5.05383e-08	4.91378e-07
ENSG00000079435	LIPE	-0.0663454	0.372385	0.768485	0.67981	1.61871	0.480691	3.24943e-05	5.78912e-05	0.428161	0.430687	0.17659	0.202615
ENSG00000079459	FDFT1	-0.143378	0.0421067	0.00061203	0.00470469	-0.806659	0.043585	4.37467e-77	3.02827e-75	-1.52118	0.0452014	3.29893e-249	5.62012e-247
ENSG00000079462	PAFAH1B3	-0.134625	0.114869	0.219419	0.365183	-0.589352	0.124673	1.08783e-06	5.50392e-06	-1.45407	0.14145	9.3751e-26	9.34524e-25
ENSG00000079482	OPHN1	0.0941999	0.0971651	0.316288	0.481973	-0.352291	0.103181	0.000496653	0.00196978	-0.618027	0.105887	1.84025e-09	1.34622e-08
ENSG00000079557	AFM	0.00810647	0.798939	0.926495	1	0.0139201	1.12063	0.935835	1	0.01029	1.16556	0.95614	1
ENSG00000079616	KIF22	-0.591094	0.0678986	6.24154e-19	9.60906e-18	-1.16893	0.0720626	2.36683e-60	1.18142e-58	-1.34098	0.0718524	1.07142e-78	6.38918e-77
ENSG00000079689	SCGN	0.00810585	0.798939	0.926501	1	0.0139189	1.12063	0.93584	1	0.0102886	1.16556	0.956145	1
ENSG00000079691	CARMIL1	0.00458477	0.177995	0.976963	0.860501	0.73451	0.178374	1.16489e-05	3.09852e-05	-0.134593	0.182657	0.422599	0.513274
ENSG00000079739	PGM1	-0.139676	0.210406	0.435042	0.541902	-0.159236	0.222801	0.435388	0.575031	0.385861	0.211107	0.0411653	0.0800276
ENSG00000079785	DDX1	-0.117603	0.0434442	0.00643426	0.023029	-0.107975	0.0432614	0.0122754	0.0525915	0.053746	0.0421547	0.200032	0.675445
ENSG00000079805	DNM2	0.257829	0.0451929	9.07694e-09	1.21766e-07	-0.136003	0.045707	0.00282118	0.0205355	-0.370567	0.04585	4.03005e-16	7.3483e-15
ENSG00000079819	EPB41L2	0.492981	0.0501039	2.71376e-23	9.32706e-22	0.542273	0.0499772	1.09423e-27	3.17422e-26	0.677625	0.049657	6.55985e-43	2.37104e-41
ENSG00000079841	RIMS1	0.822863	0.188947	6.86385e-07	2.8733e-06	0.813639	0.181619	1.74318e-06	4.9633e-06	2.04746	0.170388	2.92546e-34	2.50448e-33
ENSG00000079931	MOXD1	-0.204644	0.441965	0.385147	0.411281	-0.462216	0.585582	0.206895	0.194608	0.213946	0.449711	0.504372	0.374499
ENSG00000079950	STX7	-0.239423	0.0621437	9.36947e-05	0.000500624	-0.813867	0.065198	2.19653e-36	7.51645e-35	-0.643238	0.063474	1.28606e-24	2.4613e-23
ENSG00000079974	RABL2B	-0.10524	0.0682667	0.117153	0.221061	-0.0474164	0.0675484	0.479186	0.947801	0.00847841	0.0654527	0.895694	1
ENSG00000079999	KEAP1	-0.618684	0.0589403	1.46428e-26	3.42107e-25	0.0768647	0.0557813	0.165888	0.633266	0.377511	0.0547472	3.34033e-12	4.0324e-11
ENSG00000080007	DDX43	0.00810647	0.798939	0.926495	1	0.0139201	1.12063	0.935835	1	0.01029	1.16556	0.95614	1
ENSG00000080031	PTPRH	0.766945	0.16484	2.13801e-07	7.93035e-07	-0.0167393	0.167059	0.916197	0.805474	-1.27655	0.213079	2.24031e-10	8.80663e-10
ENSG00000080166	DCT	-0.0103872	0.676258	0.945363	1	-0.12127	0.949161	0.677562	1	-0.152936	0.998021	0.633214	1
ENSG00000080189	SLC35C2	0.120807	0.0475241	0.0104056	0.0378128	-0.0811695	0.0482058	0.0908902	0.399175	-0.0720072	0.0472912	0.125417	0.457081
ENSG00000080200	CRYBG3	-0.155585	0.072535	0.0288906	0.0921165	0.0367465	0.0723709	0.60834	1	0.243713	0.0714973	0.000535163	0.00357153
ENSG00000080224	EPHA6	-0.10468	0.628984	0.568053	1	-0.047085	0.819203	0.884906	1	-0.0834692	0.858595	0.814368	1
ENSG00000080293	SCTR	0.0142013	0.763314	0.898247	1	0.024259	1.06772	0.911148	1	0.0616247	1.11777	0.794975	1
ENSG00000080298	RFX3	0.621997	0.098835	4.92009e-11	4.47792e-10	0.89221	0.0967876	5.33493e-21	5.20291e-20	0.987661	0.0954865	7.26923e-26	9.41895e-25
ENSG00000080345	RIF1	0.299528	0.0876833	0.000441573	0.00352224	1.21961	0.0891279	7.45028e-44	6.48716e-42	0.99692	0.0889874	6.28955e-30	1.41856e-28
ENSG00000080371	RAB21	0.587253	0.066759	2.85811e-19	4.45792e-18	1.27009	0.0658223	3.07918e-84	2.19855e-82	0.843107	0.0660489	5.70313e-38	1.56174e-36
ENSG00000080493	SLC4A4	-0.123099	0.10548	0.224845	0.460139	0.272268	0.106256	0.0089086	0.0520955	0.556357	0.106944	7.8517e-08	5.33599e-07
ENSG00000080503	SMARCA2	-0.0898891	0.0461254	0.0496216	0.223187	-0.583987	0.0469214	7.29712e-36	2.48302e-34	-0.772519	0.047017	2.96555e-61	1.48456e-59
ENSG00000080511	RDH8	0.746412	1.10843	0.0206743	0.207236	2.64262	1.77446	0.00110242	0.00173835	1.12303	1.23892	0.0330747	0.0511296
ENSG00000080546	SESN1	-0.811402	0.0509682	1.868e-58	1.04154e-56	-1.63958	0.0544948	4.44122e-200	5.74563e-198	-2.04316	0.0558743	1.05236e-293	3.13602e-291
ENSG00000080561	MID2	-0.0644286	0.146385	0.634753	0.635419	0.175527	0.145279	0.209697	0.433544	0.729467	0.13908	4.21528e-08	2.17826e-07
ENSG00000080572	PIH1D3	0.00810647	0.798939	0.926495	1	0.0139201	1.12063	0.935835	1	0.01029	1.16556	0.95614	1
ENSG00000080573	COL5A3	0.735229	0.132435	2.11681e-09	1.68895e-08	2.0986	0.119397	3.11665e-70	8.56283e-69	2.46641	0.117092	7.59717e-100	3.17738e-98
ENSG00000080603	SRCAP	0.440216	0.106329	1.49429e-05	4.96955e-05	0.845424	0.103445	6.34978e-17	6.50569e-16	0.647078	0.103749	1.44637e-10	1.11215e-09
ENSG00000080608	PUM3	0.443547	0.0494708	1.37697e-19	2.18049e-18	1.35877	0.0480373	2.48149e-177	3.01639e-175	1.40022	0.047736	4.39545e-190	6.8457e-188
ENSG00000080618	CPB2	0.058466	0.61442	0.745489	1	0.0924733	0.825792	0.776975	1	-0.0969239	0.861632	0.785273	1
ENSG00000080644	CHRNA3	-0.0429879	0.376472	0.848534	0.621537	-0.515281	0.54903	0.153472	0.124652	-0.313813	0.488061	0.351449	0.234791
ENSG00000080709	KCNN2	2.31269	0.125785	1.05156e-77	8.15265e-76	4.83984	0.11595	0	0	4.01915	0.117121	2.54128e-260	7.29021e-258
ENSG00000080802	CNOT4	-0.0181177	0.0645259	0.775753	1	0.815159	0.0598092	6.3438e-43	2.26458e-41	0.813297	0.0590948	1.0099e-43	3.48117e-42
ENSG00000080815	PSEN1	0.608381	0.0317567	1.48539e-82	2.28224e-80	1.1121	0.0307228	5.11676e-288	1.94803e-285	0.983488	0.0306287	5.27788e-227	1.32049e-224
ENSG00000080819	CPOX	-0.854697	0.108288	1.07923e-16	8.16369e-16	-1.41019	0.116913	8.03322e-35	1.26776e-33	-1.11441	0.106622	1.84944e-26	2.48525e-25
ENSG00000080822	CLDND1	0.863716	0.0718628	9.15637e-35	2.61727e-33	1.10061	0.0701062	1.24694e-56	5.6965e-55	0.665652	0.0710178	2.21255e-21	3.70659e-20
ENSG00000080823	MOK	0.162637	0.159588	0.26391	0.333454	0.240124	0.164203	0.124835	0.174738	0.473279	0.163134	0.00183755	0.00420474
ENSG00000080824	HSP90AA1	0.529507	0.035219	1.28126e-51	1.07079e-49	0.648801	0.0352012	3.06674e-76	4.53258e-74	0.454904	0.0352126	1.80199e-38	6.11825e-37
ENSG00000080839	RBL1	-1.55384	0.0780227	2.06678e-89	1.93445e-87	-2.3701	0.0873906	3.27325e-163	4.75914e-161	-2.06921	0.0807409	7.84528e-146	4.53965e-144
ENSG00000080845	DLGAP4	0.409927	0.0446783	2.312e-20	3.7983e-19	0.478616	0.0444441	3.06534e-27	5.57047e-26	1.00283	0.0433401	2.99214e-119	2.56145e-117
ENSG00000080854	IGSF9B	-0.0257357	0.761988	0.820089	1	-0.0123029	1.06188	0.955577	1	-0.067663	1.11361	0.779151	1
ENSG00000080910	CFHR2	0.00810956	0.79894	0.926467	1	-0.00897885	1.12043	0.958581	1	-0.0144902	1.16571	0.938272	1
ENSG00000080986	NDC80	-0.964244	0.124399	2.63513e-16	3.10277e-15	-2.23236	0.154127	1.08148e-48	2.16077e-47	-1.86856	0.136712	1.91459e-43	3.59617e-42
ENSG00000081014	AP4E1	-0.0750554	0.0694096	0.27151	0.520148	-0.98097	0.0751083	6.92362e-40	2.37366e-38	-0.256044	0.0696463	0.000190109	0.00145483
ENSG00000081019	RSBN1	-0.995609	0.0864487	3.03486e-32	1.03155e-30	-0.0436289	0.0744659	0.554101	1	-0.325336	0.0754522	1.13542e-05	5.1714e-05
ENSG00000081026	MAGI3	-0.208728	0.12371	0.0746314	0.124177	-0.293094	0.126711	0.0172291	0.0514385	-0.21454	0.122641	0.0679004	0.202911
ENSG00000081041	CXCL2	8.97987	0.166911	0	0	8.84118	0.166921	0	0	7.27147	0.167156	0	0
ENSG00000081051	AFP	0.0538603	0.812781	0.548077	1	0.0139172	1.12063	0.935848	1	0.0102868	1.16556	0.956153	1
ENSG00000081052	COL4A4	0.838305	0.103954	2.86715e-17	3.04378e-16	0.428586	0.102429	1.96694e-05	9.09447e-05	-0.334374	0.105406	0.00103643	0.00439126
ENSG00000081059	TCF7	0.0533404	0.244418	0.785446	0.801066	1.78311	0.247417	3.2372e-14	1.32491e-13	1.49634	0.249127	1.87365e-10	5.15897e-10
ENSG00000081087	OSTM1	0.239683	0.0597193	4.8021e-05	0.000253379	0.332287	0.0597933	2.21513e-08	1.83225e-07	0.0340728	0.0596746	0.564111	1
ENSG00000081138	CDH7	0	0.854649	NA	NA	0	1.20051	NA	NA	0	1.24171	NA	NA
ENSG00000081148	IMPG2	0.187228	0.315124	0.395859	0.419646	-0.486086	0.414689	0.122922	0.137392	-0.432383	0.405661	0.157001	0.183347
ENSG00000081154	PCNP	0.156187	0.0663498	0.0168191	0.078139	0.366917	0.0662469	2.34441e-08	1.93627e-07	0.103921	0.0660483	0.11111	0.420178
ENSG00000081177	EXD2	-0.325615	0.103855	0.00109962	0.00499408	-1.61936	0.133403	3.68029e-35	5.85395e-34	-1.57207	0.12675	2.9147e-36	4.96355e-35
ENSG00000081181	ARG2	0.95367	0.201232	7.30932e-08	2.80236e-07	0.247768	0.192982	0.169982	0.210126	-0.17971	0.195616	0.311889	0.407547
ENSG00000081189	MEF2C	0.547349	0.0536133	4.73825e-25	1.72438e-23	-0.142436	0.0539455	0.00795316	0.0539036	0.209261	0.0534971	7.9471e-05	0.000730914
ENSG00000081237	PTPRC	0.313239	0.0549107	8.01e-09	1.08052e-07	-0.099844	0.0552973	0.0694689	0.593818	-0.793124	0.0560514	4.59669e-46	1.81033e-44
ENSG00000081248	CACNA1S	-0.0576457	0.689635	0.703864	1	-0.0271621	0.938387	0.924379	1	-0.148788	1.00273	0.639699	1
ENSG00000081277	PKP1	0.371828	0.746164	0.118832	0.15983	0.323101	0.832089	0.367107	0.280529	2.34045	1.43037	0.0015568	0.0019063
ENSG00000081307	UBA5	-0.0562613	0.0592863	0.336755	0.617836	-0.591326	0.0623115	1.12372e-21	2.32144e-20	-0.724103	0.0622126	7.31015e-32	1.84868e-30
ENSG00000081320	STK17B	0.553877	0.0672608	4.50508e-17	6.66e-16	0.620459	0.0669944	9.0431e-21	1.94236e-19	0.12416	0.067205	0.0612375	0.255608
ENSG00000081377	CDC14B	-0.233951	0.129067	0.0541812	0.116301	-0.0248614	0.127437	0.840912	1	-0.167579	0.126234	0.165275	0.325773
ENSG00000081386	ZNF510	-1.28508	0.106073	5.68579e-35	9.35923e-34	-1.10421	0.101357	9.98251e-29	1.34453e-27	-0.703132	0.0925993	9.02328e-15	8.23161e-14
ENSG00000081479	LRP2	-0.177464	0.587434	0.40203	0.416838	0.176611	0.644448	0.616587	0.471373	1.5964	0.93781	0.00486228	0.00456185
ENSG00000081665	ZNF506	0.0354837	0.119418	0.754708	0.718429	-0.0900661	0.12298	0.451969	0.79296	-0.843327	0.137169	1.67448e-10	9.93596e-10
ENSG00000081692	JMJD4	-0.674642	0.0781572	6.5721e-19	1.00274e-17	-0.0820038	0.0738496	0.262231	0.900483	0.129326	0.0721896	0.068964	0.302283
ENSG00000081721	DUSP12	-0.213394	0.0673046	0.00127275	0.0064695	0.0203844	0.0650467	0.752217	1	0.151758	0.0627315	0.0143921	0.0437834
ENSG00000081760	AACS	-0.0752538	0.0910875	0.395061	0.64078	-0.273763	0.0938969	0.0030488	0.0121849	-0.155511	0.0898913	0.0766079	0.209249
ENSG00000081791	DELE1	-0.261719	0.0543317	1.12404e-06	7.53877e-06	-0.553044	0.0555738	1.33177e-23	3.17426e-22	-0.480439	0.0545546	6.18239e-19	9.84371e-18
ENSG00000081800	SLC13A1	0.0206763	0.730937	0.871889	1	0.0350345	1.0181	0.888088	1	0.0261319	1.06309	0.923408	1
ENSG00000081803	CADPS2	-0.135108	0.293253	0.527398	0.586628	-0.527363	0.378758	0.0781411	0.104496	-1.29684	0.521318	0.00125204	0.00231327
ENSG00000081818	PCDHB4	-0.197334	0.271772	0.341762	0.2678	-0.865735	0.375173	0.00410143	0.00603668	-0.316686	0.298478	0.200245	0.217572
ENSG00000081842	PCDHA6	0	0.854649	NA	NA	0	1.20051	NA	NA	0	1.24171	NA	NA
ENSG00000081853	PCDHGA2	-0.358291	0.40256	0.145808	0.150847	-0.859932	0.550006	0.0232225	0.023197	-1.32736	0.6456	0.00367226	0.00417231
ENSG00000081870	HSPB11	-0.207165	0.057215	0.00024921	0.00115526	-0.258027	0.0572368	5.76029e-06	5.18039e-05	-0.752869	0.0601411	1.57347e-36	2.26829e-35
ENSG00000081913	PHLPP1	0.300187	0.0707228	1.5382e-05	8.17809e-05	0.958816	0.0679751	4.80181e-46	1.81576e-44	0.203679	0.0699939	0.00314574	0.0200643
ENSG00000081923	ATP8B1	-0.382195	0.0709491	3.97924e-08	3.53839e-07	-1.32403	0.0813863	8.18686e-61	3.95821e-59	-1.81623	0.0856661	1.20565e-100	4.50955e-99
ENSG00000081985	IL12RB2	0.305631	0.0746425	2.92295e-05	0.000192201	1.09039	0.0692288	5.72807e-57	2.63017e-55	0.86763	0.0694013	1.53687e-36	2.24842e-35
ENSG00000082014	SMARCD3	0.408076	0.17555	0.00897231	0.017659	0.245052	0.180283	0.149669	0.24895	-0.579513	0.20953	0.00217312	0.00502838
ENSG00000082068	WDR70	0.115795	0.0698286	0.0916564	0.273298	-0.324192	0.0736005	8.62133e-06	7.63548e-05	-0.254561	0.0712819	0.000286162	0.00115944
ENSG00000082074	FYB1	-0.617529	0.096384	2.42373e-11	2.2207e-10	-2.30165	0.116532	5.14548e-88	3.64828e-86	-1.52133	0.102481	8.59178e-51	3.18887e-49
ENSG00000082126	MPP4	0.210594	0.519505	0.362124	0.420655	0.664598	0.740198	0.104051	0.0810991	0.335802	0.660806	0.379457	0.249965
ENSG00000082146	STRADB	-0.0104285	0.0748313	0.887005	1	-0.299662	0.0774654	9.18316e-05	0.000397148	-0.464318	0.0778439	1.22564e-09	8.414e-09
ENSG00000082153	BZW1	0.51272	0.0491643	5.88556e-26	1.24903e-24	0.685474	0.0490839	9.39766e-45	3.97905e-43	0.546575	0.049103	3.60045e-29	5.86397e-28
ENSG00000082175	PGR	-0.356609	0.159779	0.0140221	0.0287855	0.490358	0.146833	0.000501422	0.00211609	1.00951	0.143065	2.62769e-13	1.80261e-12
ENSG00000082196	C1QTNF3	-0.266129	0.310624	0.229355	0.229605	-1.20719	0.491695	0.00116877	0.00185411	-1.275	0.475613	0.000738383	0.00127924
ENSG00000082212	ME2	0.0821454	0.0388895	0.0337243	0.0984762	0.225689	0.0381681	3.05554e-09	2.40283e-08	0.382041	0.037165	5.36381e-25	1.06318e-23
ENSG00000082213	C5orf22	-0.321689	0.0634364	2.64453e-07	1.74809e-06	-0.503383	0.0646267	4.05092e-15	6.55542e-14	0.361143	0.0579985	3.08286e-10	3.87088e-09
ENSG00000082258	CCNT2	0.40256	0.0652931	3.65e-10	3.14585e-09	1.21537	0.0639555	9.38387e-82	6.75561e-80	0.774119	0.0643287	6.00619e-34	1.44348e-32
ENSG00000082269	FAM135A	0.207169	0.0812796	0.00906767	0.0382611	-0.651146	0.0894551	1.3701e-13	1.30736e-12	0.0195052	0.0810251	0.806328	1
ENSG00000082293	COL19A1	1.07796	0.347878	6.35405e-05	0.000111752	0.961765	0.330262	0.000520641	0.000834393	1.45325	0.320245	5.26178e-07	1.10484e-06
ENSG00000082397	EPB41L3	-0.286928	0.0768984	0.00013747	0.000658982	0.456318	0.0762656	1.44082e-09	1.15932e-08	1.50348	0.0757747	1.50685e-88	8.91068e-87
ENSG00000082438	COBLL1	-0.116465	0.626488	0.532971	1	0.119181	0.776658	0.724942	0.827536	0.225727	0.820508	0.54755	1
ENSG00000082458	DLG3	-0.0296037	0.104399	0.768305	0.769665	-1.39272	0.130439	6.26761e-28	8.11491e-27	-3.22901	0.187999	3.21758e-68	9.83571e-67
ENSG00000082482	KCNK2	0.1557	0.275895	0.455435	0.40057	0.0567855	0.306192	0.82723	0.582057	-0.37551	0.335284	0.16238	0.188589
ENSG00000082497	SERTAD4	0.0200198	0.592282	0.913746	1	-0.0449128	0.802704	0.891424	1	-0.263705	0.90443	0.47349	1
ENSG00000082512	TRAF5	-0.468191	0.265281	0.024042	0.0469216	-0.926352	0.310756	0.000462307	0.000925919	-0.143814	0.231716	0.4813	0.468455
ENSG00000082515	MRPL22	-0.170862	0.100008	0.0766972	0.120242	-0.464293	0.104709	5.93716e-06	2.85581e-05	-0.202983	0.0987308	0.0344138	0.113113
ENSG00000082516	GEMIN5	-0.420209	0.0703405	1.12098e-09	9.23075e-09	0.803633	0.0648086	6.44072e-36	1.9731e-34	0.565271	0.0649988	1.33278e-18	2.30327e-17
ENSG00000082556	OPRK1	0.00810647	0.798939	0.926495	1	0.0139201	1.12063	0.935835	1	0.01029	1.16556	0.95614	1
ENSG00000082641	NFE2L1	-0.523976	0.0315475	1.82142e-62	1.0754e-60	-0.678844	0.0317541	8.09195e-102	1.6294e-99	-0.206001	0.0302358	8.34969e-12	7.43029e-11
ENSG00000082684	SEMA5B	0.0711338	0.581786	0.712643	1	-0.058308	0.779763	0.861533	0.623542	-0.100766	0.816744	0.782009	0.745858
ENSG00000082701	GSK3B	0.273615	0.0461242	2.25921e-09	1.8105e-08	-0.00672271	0.0467997	0.885341	1	0.418753	0.0453962	1.60024e-20	2.75535e-19
ENSG00000082781	ITGB5	0.118034	0.0452521	0.00861416	0.0299289	-0.397884	0.0456274	2.04327e-18	4.07781e-17	-1.37365	0.0462767	1.37138e-194	1.64145e-192
ENSG00000082805	ERC1	-0.0918826	0.0795001	0.237397	0.479246	-0.433727	0.0824027	9.69408e-08	6.58598e-07	-0.680632	0.0836297	1.21352e-16	1.01383e-15
ENSG00000082898	XPO1	-0.240308	0.0772213	0.00147638	0.0105535	-0.542666	0.0783543	2.36944e-12	3.71817e-11	0.116073	0.0771611	0.125982	0.461382
ENSG00000082996	RNF13	0.604603	0.0505238	9.63256e-34	3.01325e-32	0.360697	0.0508192	9.88154e-13	1.53127e-11	-0.04697	0.0512659	0.355969	1
ENSG00000083067	TRPM3	0.382676	0.456349	0.134579	0.141979	0.834943	0.559999	0.0284251	0.0276333	0.715317	0.551977	0.0581075	0.054389
ENSG00000083093	PALB2	-0.955657	0.0732138	1.65031e-40	5.72089e-39	-0.0924219	0.0633473	0.141742	0.522344	-0.475715	0.0652177	1.45762e-13	1.13823e-12
ENSG00000083097	DOP1A	-0.500246	0.0912332	1.38341e-08	1.2853e-07	-0.641459	0.0921803	1.43806e-12	1.30659e-11	-0.177495	0.0868457	0.0366821	0.101741
ENSG00000083099	LYRM2	-0.247618	0.0439931	1.44716e-08	1.16185e-07	-0.193021	0.0434769	8.40135e-06	8.2736e-05	-0.148574	0.0424972	0.000439912	0.00293193
ENSG00000083123	BCKDHB	-0.26958	0.120664	0.0184647	0.0366299	-0.463839	0.125443	0.000138692	0.000578448	-0.718972	0.129303	7.44508e-09	5.1344e-08
ENSG00000083168	KAT6A	-0.214163	0.052242	3.48316e-05	0.000271039	0.329547	0.0511846	9.8126e-11	9.43063e-10	0.166841	0.0510224	0.000982496	0.00643626
ENSG00000083223	TUT7	1.06969	0.0588248	2.33197e-75	1.7423e-73	0.0254245	0.0588451	0.663786	1	-0.220383	0.0588548	0.000154049	0.00137125
ENSG00000083290	ULK2	-0.699228	0.162116	1.56291e-06	5.43546e-06	-1.08913	0.169527	1.17322e-11	8.27463e-11	-1.24434	0.168231	1.5493e-14	1.02548e-13
ENSG00000083307	GRHL2	0.0128785	0.770599	0.904005	1	0.0584522	1.08346	0.78068	1	0.0930971	1.13419	0.685408	1
ENSG00000083312	TNPO1	-0.0267094	0.0751491	0.717014	1	0.611949	0.0758783	3.35495e-16	6.2719e-15	1.03055	0.0761164	1.3725e-42	4.0597e-41
ENSG00000083444	PLOD1	0.23559	0.0484642	9.4854e-07	1.06652e-05	-0.224254	0.0492744	4.85145e-06	4.87782e-05	-0.884543	0.0505531	3.06559e-69	1.70836e-67
ENSG00000083454	P2RX5	0.051696	0.221843	0.780074	0.686887	-0.587651	0.276405	0.0147822	0.0235883	-2.15881	0.395026	2.78657e-09	9.99859e-09
ENSG00000083457	ITGAE	-0.00569982	0.103479	0.954398	0.918362	-0.395072	0.109436	0.000222255	0.000920519	-0.644204	0.112124	2.98682e-09	2.10392e-08
ENSG00000083520	DIS3	-0.0810308	0.0523306	0.118006	0.278775	0.190137	0.0517786	0.00022444	0.00130703	0.0453404	0.051533	0.37535	1
ENSG00000083535	PIBF1	0.129147	0.102858	0.192466	0.329647	-0.369698	0.109835	0.000576191	0.00255748	-0.228731	0.105547	0.025165	0.0832258
ENSG00000083544	TDRD3	-0.0979536	0.0886101	0.255858	0.466549	-0.0678592	0.0885109	0.436973	0.66628	-0.00599139	0.085577	0.943042	1
ENSG00000083635	NUFIP1	-0.0918749	0.111545	0.389483	0.466561	0.756306	0.105249	1.93482e-13	1.48906e-12	-0.248485	0.112451	0.0218598	0.0768842
ENSG00000083642	PDS5B	-0.488323	0.06584	4.31716e-14	5.4361e-13	-1.05098	0.0692689	5.19041e-53	2.4354e-51	-0.470552	0.06479	1.86574e-13	2.42539e-12
ENSG00000083720	OXCT1	-0.530448	0.109738	3.70622e-07	1.85096e-06	-0.392232	0.106393	0.000165926	0.00064715	-0.669184	0.109314	2.85995e-10	2.04321e-09
ENSG00000083750	RRAGB	-0.0162828	0.112673	0.879897	0.687644	-0.528487	0.123991	1.12348e-05	5.66174e-05	-0.836532	0.129015	1.94231e-11	1.15468e-10
ENSG00000083782	EPYC	0.00810647	0.798939	0.926495	1	0.0139201	1.12063	0.935835	1	0.01029	1.16556	0.95614	1
ENSG00000083799	CYLD	1.0941	0.0689755	4.25784e-58	2.28706e-56	1.81867	0.0678317	1.91789e-159	3.02104e-157	2.02605	0.0674966	6.59239e-199	8.20915e-197
ENSG00000083807	SLC27A5	0.074097	0.274465	0.720998	0.650878	0.132322	0.303685	0.609009	0.463641	-0.317179	0.32898	0.231125	0.246712
ENSG00000083812	ZNF324	-0.842982	0.120437	1.01946e-13	1.24759e-12	0.595805	0.100125	1.2671e-09	7.99331e-09	-0.135259	0.102773	0.175151	0.445175
ENSG00000083814	ZNF671	-0.890794	0.123292	1.66388e-14	1.10332e-13	-0.114952	0.103487	0.257634	0.557222	-0.571258	0.109501	7.00419e-08	4.66008e-07
ENSG00000083817	ZNF416	-0.716763	0.139189	2.21761e-08	9.18471e-08	0.458746	0.113917	3.65381e-05	0.000153773	-0.439877	0.125038	0.000232413	0.000761083
ENSG00000083828	ZNF586	-0.173335	0.1094	0.0982616	0.191637	0.868848	0.0990284	3.33541e-19	3.2497e-18	0.0639951	0.102977	0.522268	1
ENSG00000083838	ZNF446	-0.761202	0.148928	2.09645e-08	8.12636e-08	-0.880882	0.146655	3.49205e-10	2.30374e-09	-0.19873	0.127953	0.103939	0.232891
ENSG00000083844	ZNF264	-0.801804	0.0949055	1.36531e-18	2.47028e-17	-0.0532415	0.0860363	0.530705	1	-0.104663	0.0848098	0.207858	0.436339
ENSG00000083845	RPS5	0.305981	0.0673113	3.79852e-06	3.99741e-05	0.483655	0.0677416	5.84845e-13	9.46904e-12	0.269455	0.0675937	5.26659e-05	0.000493816
ENSG00000083857	FAT1	-0.876667	0.0683216	3.35459e-39	1.12994e-37	-0.37101	0.0672235	2.60467e-08	3.20527e-07	-0.614542	0.0676609	3.70046e-20	6.28863e-19
ENSG00000083896	YTHDC1	0.0754981	0.0539554	0.157523	0.375274	0.319325	0.0532935	1.70778e-09	2.19487e-08	0.160639	0.0530814	0.00227518	0.0137639
ENSG00000083937	CHMP2B	0.352117	0.0925306	8.48951e-05	0.0005238	0.22622	0.0935904	0.0140663	0.0516473	-0.108951	0.0938627	0.234099	0.494658
ENSG00000084070	SMAP2	0.619415	0.0445363	9.25222e-45	6.5437e-43	1.04233	0.0445385	3.95817e-122	4.8337e-120	1.34796	0.0444943	1.44153e-202	1.84045e-200
ENSG00000084072	PPIE	-0.186206	0.0373561	5.46781e-07	6.31087e-06	-0.279558	0.0374668	7.39288e-14	1.22073e-12	-0.436364	0.0374541	1.22137e-31	2.86305e-30
ENSG00000084073	ZMPSTE24	0.045636	0.0629212	0.462157	0.780851	0.0106585	0.0633268	0.865405	1	0.110871	0.0630561	0.0753094	0.365741
ENSG00000084090	STARD7	-0.43788	0.0324182	6.54927e-42	4.33821e-40	-0.451224	0.032208	9.13768e-45	3.77886e-43	-0.134241	0.0307803	1.22257e-05	0.000121914
ENSG00000084092	NOA1	-0.391872	0.0905652	7.97669e-06	4.06922e-05	-0.401841	0.0905457	6.56426e-06	3.02602e-05	-0.237235	0.0874265	0.00549449	0.0204554
ENSG00000084093	REST	-0.610188	0.0739922	2.81872e-17	4.2812e-16	0.200743	0.0708468	0.00424848	0.0292466	0.438989	0.0704433	2.45919e-10	2.64519e-09
ENSG00000084110	HAL	0.248795	0.227072	0.185701	0.190522	-0.616917	0.290117	0.0135889	0.018943	-1.79121	0.384523	2.46977e-07	5.29647e-07
ENSG00000084112	SSH1	0.21795	0.0557334	7.6861e-05	0.000569577	-0.799723	0.0588314	1.0966e-42	2.90704e-41	1.07945	0.0547567	2.24766e-87	1.33018e-85
ENSG00000084207	GSTP1	0.119828	0.0642558	0.0585046	0.25527	0.145357	0.0645628	0.0233209	0.252466	-0.0923124	0.0643727	0.146744	0.62284
ENSG00000084234	APLP2	0.370228	0.0250689	1.3858e-49	1.07379e-47	0.442599	0.0250562	5.39891e-70	3.44481e-68	0.101535	0.025065	4.94259e-05	0.000376108
ENSG00000084444	FAM234B	0.640006	0.0892531	1.04482e-13	1.27823e-12	-0.273826	0.0977462	0.00436418	0.0148131	-0.185795	0.0937628	0.0420655	0.136387
ENSG00000084453	SLCO1A2	0	0.854649	NA	NA	0	1.20051	NA	NA	0	1.24171	NA	NA
ENSG00000084463	WBP11	0.00830273	0.0508435	0.869131	1	0.105218	0.0501899	0.0352272	0.184584	0.139875	0.049161	0.00416242	0.0235532
ENSG00000084623	EIF3I	0.442702	0.0603116	9.4963e-14	1.0712e-12	0.580108	0.0603828	3.73088e-22	8.79767e-21	0.39898	0.0604023	2.3399e-11	3.41131e-10
ENSG00000084628	NKAIN1	-0.52365	0.563402	0.0637746	0.100633	-0.0644388	0.421637	0.836679	0.750656	4.90425	0.40959	7.05292e-35	6.8222e-34
ENSG00000084636	COL16A1	-0.0235868	0.617881	0.893042	1	-0.0558116	0.83688	0.862059	1	0.221824	0.895573	0.540935	1
ENSG00000084652	TXLNA	-0.594833	0.0387705	7.7549e-54	3.71114e-52	-0.0391503	0.0361384	0.277553	0.963055	0.25125	0.0347848	4.14635e-13	5.40895e-12
ENSG00000084674	APOB	0.6519	1.16962	0.0250558	1	0.0785514	0.863893	0.803207	1	0.0585285	0.899914	0.864806	1
ENSG00000084676	NCOA1	0.00981423	0.0578288	0.863686	1	-0.718763	0.0624258	3.72791e-31	1.00827e-29	0.433271	0.0555269	3.27206e-15	5.27122e-14
ENSG00000084693	AGBL5	-0.14353	0.0872271	0.0910049	0.224965	-0.168205	0.0876796	0.0517926	0.128157	-0.414093	0.0890806	1.90059e-06	1.06476e-05
ENSG00000084710	EFR3B	-1.28627	0.0916941	7.19866e-46	3.11465e-44	-2.33737	0.10827	1.42919e-104	6.36842e-103	-3.69794	0.143597	1.5954e-148	1.1581e-146
ENSG00000084731	KIF3C	0.869644	0.116745	3.30241e-15	2.4224e-14	-0.322089	0.129332	0.0102278	0.0323743	-1.26559	0.153602	1.89311e-17	1.40504e-16
ENSG00000084733	RAB10	0.250999	0.044641	1.48812e-08	1.98918e-07	0.335706	0.0445196	3.77521e-14	6.30311e-13	0.762323	0.0438782	3.42746e-68	1.92434e-66
ENSG00000084734	GCKR	0.244057	0.797673	0.187916	0.258635	0.544659	1.14368	0.133802	0.1377	0.902327	1.39906	0.047976	0.0412154
ENSG00000084754	HADHA	0.182926	0.0449051	4.08538e-05	0.000211707	0.04044	0.0451308	0.368506	1	-0.0661985	0.0449192	0.13827	0.579629
ENSG00000084764	MAPRE3	0.318725	0.193108	0.0581224	0.0929252	0.436663	0.199576	0.0185298	0.0405489	0.351246	0.198183	0.0500775	0.0884891
ENSG00000084774	CAD	-0.718313	0.0587964	1.96058e-35	6.31571e-34	-0.548517	0.0573475	6.09339e-22	1.38139e-20	-0.0993882	0.0549631	0.0681377	0.279861
ENSG00000085063	CD59	0.767901	0.0471829	7.92965e-61	8.1155e-59	0.852425	0.0469009	1.6772e-74	1.11782e-72	0.942193	0.0467073	3.09389e-91	1.89162e-89
ENSG00000085117	CD82	0.664871	0.0645089	7.67612e-26	1.62239e-24	1.29157	0.06399	6.92334e-92	6.06588e-90	1.89999	0.0634176	4.15917e-198	8.60607e-196
ENSG00000085185	BCORL1	0.225745	0.136016	0.075945	0.125655	0.572127	0.134805	1.09117e-05	5.12573e-05	0.694346	0.13298	5.16812e-08	2.27856e-07
ENSG00000085224	ATRX	0.288421	0.0859484	0.000565501	0.00368097	-0.0987098	0.0870639	0.250546	0.876183	-0.254673	0.087045	0.00275689	0.0170794
ENSG00000085231	AK6	0.3442	0.0705819	6.74697e-07	4.291e-06	0.61866	0.0685258	7.85922e-20	7.2968e-19	0.330998	0.0691316	1.16796e-06	6.48485e-06
ENSG00000085265	FCN1	0.0349252	0.530033	0.865367	1	0.338096	0.710275	0.358305	0.317787	0.219921	0.704001	0.560607	0.472287
ENSG00000085274	MYNN	-0.3277	0.0728764	4.51183e-06	3.02796e-05	0.381046	0.0671929	1.06894e-08	1.18623e-07	0.0757254	0.0675459	0.256079	0.530051
ENSG00000085276	MECOM	0.00810647	0.798939	0.926495	1	0.0139201	1.12063	0.935835	1	0.0351074	1.16715	0.851289	1
ENSG00000085365	SCAMP1	0.252236	0.126306	0.0343151	0.0999235	0.147621	0.129018	0.23862	0.811553	0.749682	0.1309	2.6481e-09	1.96548e-08
ENSG00000085377	PREP	-0.174561	0.0443397	7.36561e-05	0.000399489	-0.530308	0.0457907	2.91425e-31	8.72423e-30	0.0355046	0.0426093	0.402268	1
ENSG00000085382	HACE1	0.273815	0.0827953	0.000697469	0.00268757	-0.309133	0.088828	0.000413973	0.00166024	-0.394818	0.0882625	4.59374e-06	2.46003e-05
ENSG00000085415	SEH1L	0.0497727	0.0463005	0.278818	0.578678	0.559363	0.0444754	1.49692e-36	5.12166e-35	0.687126	0.0437312	3.76216e-56	1.41252e-54
ENSG00000085433	WDR47	0.250841	0.0555412	4.95674e-06	2.88499e-05	0.441665	0.0543213	2.90997e-16	4.95869e-15	0.270451	0.0541938	4.73243e-07	3.05731e-06
ENSG00000085449	WDFY1	-0.269164	0.0834636	0.000941352	0.00389085	-0.130353	0.0831938	0.112697	0.444796	0.549191	0.0813534	5.96111e-12	6.85272e-11
ENSG00000085465	OVGP1	-0.0287086	0.212985	0.873546	0.74882	-0.592356	0.259984	0.00999847	0.0169818	-0.375163	0.241176	0.0746066	0.0891514
ENSG00000085491	SLC25A24	-0.00858651	0.0637569	0.89136	1	-0.0475732	0.0641293	0.454935	1	0.0401166	0.0634624	0.522593	1
ENSG00000085511	MAP3K4	-0.0185388	0.0557404	0.736735	1	0.11015	0.0552466	0.0450086	0.226458	0.595442	0.0536016	4.14948e-29	8.99516e-28
ENSG00000085514	PILRA	0.489708	0.122215	2.07462e-05	8.54071e-05	0.725828	0.122057	8.74105e-10	5.5458e-09	0.596391	0.122353	3.96356e-07	2.39079e-06
ENSG00000085552	IGSF9	-0.239724	0.538174	0.305395	0.366181	-1.58496	1.28328	0.00773904	0.00793021	-1.0774	1.07042	0.0366821	0.0349533
ENSG00000085563	ABCB1	0.875864	0.0568949	5.38429e-55	2.67062e-53	0.722121	0.0567756	1.52628e-37	4.85914e-36	-0.297746	0.0604682	6.31278e-07	6.43185e-06
ENSG00000085644	ZNF213	-0.726852	0.101853	7.28809e-14	7.40445e-13	-0.488267	0.0958765	2.1667e-07	1.3361e-06	-0.404111	0.093417	8.85412e-06	4.70144e-05
ENSG00000085662	AKR1B1	0.0386427	0.0654433	0.548972	0.895147	-0.0117509	0.0657812	0.857154	1	-0.306812	0.0663926	2.78618e-06	1.32559e-05
ENSG00000085719	CPNE3	0.00377984	0.0567507	0.946304	1	0.108838	0.0566191	0.053212	0.190587	-0.189366	0.056799	0.000761124	0.00513386
ENSG00000085721	RRN3	0.52146	0.0561048	4.50964e-21	8.28688e-20	0.87578	0.0550952	1.27644e-57	6.55063e-56	0.708829	0.0550606	1.83522e-38	4.8493e-37
ENSG00000085733	CTTN	0.601656	0.0698875	1.35528e-18	2.03945e-17	0.429881	0.0698803	5.31486e-10	6.66031e-09	-0.07917	0.0703736	0.253908	0.61043
ENSG00000085741	WNT11	-0.0244393	0.580269	0.897308	1	0.365069	0.802698	0.321762	0.291874	0.883743	1.01457	0.0658046	0.0578582
ENSG00000085760	MTIF2	-0.302687	0.0577324	1.11199e-07	7.68072e-07	-0.380719	0.0579627	3.83952e-11	5.07014e-10	-0.131847	0.0555339	0.0165895	0.0491275
ENSG00000085788	DDHD2	-0.263115	0.059705	8.04564e-06	4.54187e-05	-0.217031	0.0591662	0.000223065	0.00175511	-0.424264	0.0595413	5.73865e-13	4.06136e-12
ENSG00000085831	TTC39A	0.834514	0.394806	0.00233405	0.00611504	2.01379	0.35379	6.18332e-10	2.02445e-09	4.00236	0.324683	3.53718e-37	3.26166e-36
ENSG00000085832	EPS15	-0.0242882	0.0539475	0.649277	1	-0.475053	0.0554251	6.54501e-18	1.20809e-16	0.0352626	0.0532643	0.504533	1
ENSG00000085840	ORC1	-2.41829	0.0884289	5.51522e-167	1.35114e-164	-3.73622	0.118905	5.89483e-219	1.27829e-216	-2.46276	0.0842761	4.5285e-189	3.887e-187
ENSG00000085871	MGST2	0.079725	0.0641389	0.20735	0.433195	0.0455884	0.0643101	0.475193	1	-0.681546	0.0683742	6.41138e-24	1.16633e-22
ENSG00000085872	CHERP	0.10392	0.0539734	0.0517785	0.150956	0.847452	0.0517861	7.19917e-61	3.84584e-59	0.501165	0.0521789	3.47195e-22	6.18139e-21
ENSG00000085978	ATG16L1	-0.962447	0.0633048	8.97944e-54	4.30731e-52	-1.26655	0.0645498	5.39226e-87	3.91417e-85	-0.946557	0.0612891	1.47182e-54	5.12944e-53
ENSG00000085982	USP40	-0.316078	0.0580755	3.57384e-08	2.56526e-07	-0.261265	0.0575833	5.00367e-06	4.52374e-05	0.0518631	0.0552678	0.343857	0.637388
ENSG00000085998	POMGNT1	0.513943	0.0561528	1.7643e-20	2.92392e-19	0.722365	0.0558665	9.98045e-39	2.44826e-37	0.804532	0.0556142	4.75751e-48	1.59048e-46
ENSG00000085999	RAD54L	-1.15753	0.105832	3.28986e-29	7.22634e-28	-1.28063	0.106274	1.02226e-34	1.61088e-33	-1.4525	0.105644	5.68741e-44	1.10748e-42
ENSG00000086015	MAST2	0.192233	0.048969	7.52821e-05	0.000558549	-0.0978302	0.0498575	0.048744	0.233827	0.517898	0.0477268	8.57417e-28	1.89039e-26
ENSG00000086061	DNAJA1	0.461343	0.0429948	3.04949e-27	6.81412e-26	1.16964	0.042647	8.76806e-167	1.56386e-164	1.4431	0.0424158	1.15375e-254	3.47684e-252
ENSG00000086062	B4GALT1	0.381276	0.0404487	2.41489e-21	4.19754e-20	0.772094	0.0398398	3.15868e-84	2.52713e-82	1.14408	0.0392394	8.53583e-188	1.63312e-185
ENSG00000086065	CHMP5	0.488806	0.0570412	3.76103e-18	9.81103e-17	1.26948	0.0560118	5.28012e-115	5.67783e-113	1.95251	0.0550917	4.8653e-276	1.31055e-273
ENSG00000086102	NFX1	-0.209509	0.0359687	4.87251e-09	3.79183e-08	-0.0571219	0.0353949	0.105792	0.336031	-0.123005	0.0350681	0.000431016	0.00302483
ENSG00000086159	AQP6	0.00810647	0.798939	0.926495	1	0.0139201	1.12063	0.935835	1	0.01029	1.16556	0.95614	1
ENSG00000086189	DIMT1	-0.177383	0.0647158	0.00540753	0.0232854	0.368239	0.060703	1.00631e-09	7.6935e-09	0.42532	0.0595538	5.08584e-13	3.7104e-12
ENSG00000086200	IPO11	-0.125197	0.0757064	0.0915614	0.275111	-0.234029	0.0766536	0.00203111	0.013305	0.172498	0.072286	0.0153754	0.0460807
ENSG00000086205	FOLH1	-0.161009	0.302503	0.457563	0.46827	-0.623616	0.401081	0.0450063	0.0516398	-0.473517	0.373795	0.10324	0.118431
ENSG00000086232	EIF2AK1	-0.0886451	0.0489313	0.0677431	0.182247	-0.541028	0.0504429	4.26822e-27	7.03171e-26	-0.50364	0.0497585	2.00018e-24	4.0188e-23
ENSG00000086288	NME8	-0.331448	0.511131	0.187656	0.227741	-0.869148	0.808177	0.0491726	0.0430111	-0.0496439	0.468644	0.878805	0.457565
ENSG00000086289	EPDR1	-0.926593	0.111891	3.61112e-18	3.16325e-17	-1.12916	0.112834	1.07127e-24	1.25245e-23	-0.617793	0.0996931	1.99102e-10	1.52021e-09
ENSG00000086300	SNX10	0.113248	0.111067	0.286877	0.502363	0.1094	0.112539	0.320183	0.560745	-0.305342	0.11583	0.0060935	0.0222007
ENSG00000086475	SEPHS1	-0.454611	0.0873315	7.98945e-08	5.53821e-07	-0.724352	0.0905511	4.049e-16	3.36853e-15	-0.565616	0.0865258	2.44671e-11	1.8505e-10
ENSG00000086504	MRPL28	0.036835	0.0721794	0.60332	1	0.213054	0.0720053	0.00282117	0.0197967	0.0711452	0.0714742	0.312554	1
ENSG00000086506	HBQ1	0	0.854649	NA	NA	0	1.20051	NA	NA	0	1.24171	NA	NA
ENSG00000086544	ITPKC	0.414739	0.102381	2.44371e-05	0.000117112	1.32608	0.0987888	2.19366e-42	3.9099e-41	0.977065	0.0993586	1.33428e-23	1.6062e-22
ENSG00000086548	CEACAM6	-0.0123968	0.39432	0.956076	0.665688	-0.0625498	0.477153	0.848964	0.60574	-0.617157	0.671908	0.129321	0.150959
ENSG00000086570	FAT2	-0.217046	0.619169	0.311224	0.400809	0.366072	0.687613	0.3232	0.213914	0.823658	0.834806	0.0720464	0.0592788
ENSG00000086589	RBM22	0.026031	0.0417409	0.530404	1	0.123683	0.0413251	0.00268227	0.0134048	0.525782	0.0400345	9.087e-40	2.63047e-38
ENSG00000086598	TMED2	0.117556	0.0374807	0.00162287	0.0115022	0.304046	0.0371461	2.28684e-16	4.20448e-15	0.262047	0.036927	1.02462e-12	1.60541e-11
ENSG00000086619	ERO1B	0.953417	0.102307	3.29922e-22	7.49722e-21	1.30099	0.0994317	2.07333e-40	4.56475e-39	1.5454	0.0975241	1.74078e-57	3.80868e-56
ENSG00000086666	ZFAND6	0.671438	0.062071	3.16825e-28	7.39668e-27	0.625693	0.0617765	1.82838e-24	2.78475e-23	0.362135	0.0618576	3.09276e-09	3.22182e-08
ENSG00000086696	HSD17B2	0	0.854649	NA	NA	0	1.20051	NA	NA	0	1.24171	NA	NA
ENSG00000086712	TXLNG	-0.246173	0.0863725	0.00341395	0.0117231	0.891882	0.0796312	7.19961e-30	8.42021e-29	0.141253	0.0814989	0.0772797	0.210202
ENSG00000086717	PPEF1	0.0442869	0.647967	0.789318	1	0.0719956	0.883354	0.815627	1	0.186633	0.948015	0.587179	1
ENSG00000086730	LAT2	1.03235	0.0463141	1.38507e-111	1.67086e-109	0.660654	0.0466159	5.44036e-46	1.53473e-44	-0.502353	0.049167	7.52095e-25	1.5284e-23
ENSG00000086758	HUWE1	0.314094	0.0549484	7.46365e-09	5.74054e-08	1.24398	0.0550341	2.19041e-114	5.05045e-112	1.79766	0.054747	2.41792e-237	3.86993e-235
ENSG00000086827	ZW10	-0.278346	0.0701123	5.30944e-05	0.000309712	-0.560398	0.0723926	5.16887e-15	4.91218e-14	-0.41272	0.0699002	2.01761e-09	1.21288e-08
ENSG00000086848	ALG9	-0.563181	0.226689	0.00271181	0.00654756	-0.683323	0.228089	0.000955656	0.00191539	-0.743447	0.230843	0.000330548	0.000655451
ENSG00000086967	MYBPC2	0.265866	0.562812	0.259687	1	-0.106299	0.701831	0.75938	0.5647	-0.734075	0.98739	0.105033	0.11758
ENSG00000086991	NOX4	0.0409038	0.79531	0.672519	1	0.0169639	1.10448	0.928148	1	0.0125624	1.14976	0.950881	1
ENSG00000087008	ACOX3	-0.0980321	0.0761421	0.188918	0.369865	-0.171394	0.07677	0.0240613	0.0673977	0.0234549	0.073111	0.744692	1
ENSG00000087053	MTMR2	0.222844	0.0556743	5.18736e-05	0.000259659	0.131748	0.0559639	0.01792	0.095565	0.172623	0.0548831	0.00150489	0.00897791
ENSG00000087074	PPP1R15A	4.72577	0.048453	0	0	2.68835	0.0487715	0	0	2.08366	0.0488932	0	0
ENSG00000087076	HSD17B14	0.415639	0.200396	0.0159235	0.0307907	0.707915	0.204719	0.000178374	0.000423625	0.132925	0.199996	0.463177	0.553607
ENSG00000087077	TRIP6	0.14841	0.0759433	0.0461297	0.137315	-0.187901	0.0772225	0.0139196	0.0830829	0.118969	0.075868	0.110891	0.415391
ENSG00000087085	ACHE	1.90625	0.342209	4.47212e-10	2.30236e-09	1.76287	0.345666	1.56815e-08	4.74481e-08	2.02027	0.328713	6.25549e-11	1.95632e-10
ENSG00000087086	FTL	0.485216	0.0630795	5.29924e-15	6.42899e-14	0.541132	0.0632404	6.39614e-18	2.67359e-16	0.177385	0.0629226	0.00433679	0.0251946
ENSG00000087087	SRRT	0.0434103	0.0437412	0.317791	0.607187	-0.0527902	0.0439243	0.227846	0.736444	0.197964	0.0426438	3.03935e-06	2.61832e-05
ENSG00000087088	BAX	0.286903	0.0664849	1.15766e-05	6.41577e-05	-0.0685966	0.0680157	0.309256	1	0.174616	0.0661026	0.00744858	0.0439336
ENSG00000087095	NLK	0.0781973	0.0669987	0.235825	0.476456	-0.687615	0.0725186	9.14398e-22	1.86601e-20	-0.322135	0.0684393	1.77774e-06	8.5894e-06
ENSG00000087111	PIGS	-0.0835387	0.050101	0.0925754	0.228818	-0.275762	0.0507446	4.76226e-08	3.84773e-07	-0.261066	0.0499971	1.41809e-07	1.3392e-06
ENSG00000087116	ADAMTS2	0.101153	0.0877011	0.236079	0.47734	-0.00510788	0.0888849	0.953535	1	-0.307411	0.0895565	0.00043445	0.00212542
ENSG00000087128	TMPRSS11E	0.0293533	0.802917	0.73968	1	0.013919	1.12063	0.93584	1	0.0351063	1.16715	0.851293	1
ENSG00000087152	ATXN7L3	-0.0590006	0.0497547	0.231688	0.471599	-0.242213	0.0502823	1.30378e-06	1.29899e-05	0.516278	0.0482497	4.45062e-27	9.52947e-26
ENSG00000087157	PGS1	-0.114981	0.0771824	0.128241	0.356217	-0.0238403	0.0764159	0.752614	1	0.51355	0.0723221	5.47366e-13	4.16833e-12
ENSG00000087191	PSMC5	0.101566	0.0493952	0.0381094	0.109798	0.131787	0.0494022	0.00737978	0.0415569	-0.0296064	0.0492216	0.544754	1
ENSG00000087206	UIMC1	0.264196	0.077186	0.000469717	0.00249159	0.490226	0.0758519	6.31907e-11	5.21788e-10	0.441538	0.0752382	2.33028e-09	1.36549e-08
ENSG00000087237	CETP	-0.173598	0.513099	0.442342	0.48882	0.247904	0.577451	0.480894	0.395401	-0.0279942	0.577964	0.937207	0.516535
ENSG00000087245	MMP2	0.0261624	0.0538452	0.623588	1	-0.167895	0.0544822	0.00194835	0.0141717	-0.551407	0.0554516	1.07907e-23	2.02036e-22
ENSG00000087250	MT3	0.00810588	0.798939	0.926501	1	0.0139189	1.12063	0.93584	1	0.0102887	1.16556	0.956145	1
ENSG00000087253	LPCAT2	-0.0779352	0.0805337	0.322245	0.590898	-0.529523	0.0837706	1.46136e-10	1.85902e-09	-1.32993	0.0889513	1.64742e-51	6.19638e-50
ENSG00000087258	GNAO1	0.0309413	0.689251	0.834052	1	0.231025	1.00547	0.434837	1	0.312417	1.0724	0.346952	1
ENSG00000087263	OGFOD1	-0.441209	0.0541399	1.64625e-16	2.14911e-15	-0.284565	0.0527691	5.95183e-08	6.27884e-07	0.00210835	0.0503576	0.966364	1
ENSG00000087266	SH3BP2	0.166788	0.0452046	0.000202299	0.0016835	-0.378953	0.0458325	1.0316e-16	1.92828e-15	0.710174	0.0450062	1.24825e-56	5.79795e-55
ENSG00000087269	NOP14	0.23861	0.0536597	7.0315e-06	4.12494e-05	0.910042	0.0523937	2.32331e-68	9.55904e-67	0.86363	0.0521631	3.07415e-62	1.326e-60
ENSG00000087274	ADD1	0.00197938	0.0387225	0.959021	1	-0.384189	0.0397276	3.02945e-22	5.99979e-21	-0.202701	0.038633	1.35716e-07	1.28373e-06
ENSG00000087299	L2HGDH	-1.29731	0.184671	9.99681e-14	5.83572e-13	-1.97534	0.203945	2.51739e-23	2.68701e-22	-1.31701	0.176099	7.95923e-15	5.33006e-14
ENSG00000087301	TXNDC16	-0.165809	0.124032	0.157869	0.281673	-0.126106	0.124966	0.299565	0.562641	-0.489657	0.130747	8.51445e-05	0.00032077
ENSG00000087302	RTRAF	-0.0788256	0.0557952	0.153265	0.364293	-0.163702	0.0561007	0.00334178	0.0235578	-0.183724	0.0553918	0.000815245	0.00518172
ENSG00000087303	NID2	-0.332221	0.737932	0.143661	1	-0.0380386	0.720311	0.911606	1	0.174527	0.73497	0.64202	1
ENSG00000087338	GMCL1	-0.245116	0.0856893	0.00331229	0.011228	-1.37485	0.100747	1.01801e-43	2.2248e-42	-1.14134	0.0945977	1.9969e-34	3.13509e-33
ENSG00000087365	SF3B2	0.0295731	0.0416063	0.474585	1	-0.0198644	0.0416971	0.632754	1	0.109131	0.0413566	0.00800212	0.0438784
ENSG00000087448	KLHL42	-0.963689	0.0669399	1.46428e-48	6.62387e-47	-1.26123	0.0678244	1.87354e-78	1.29461e-76	-0.708985	0.0642097	6.94119e-29	1.49422e-27
ENSG00000087460	GNAS	0.263558	0.0402153	4.34085e-11	7.20139e-10	0.243924	0.040271	1.24067e-09	1.66036e-08	-0.121858	0.0403186	0.00239079	0.0174211
ENSG00000087470	DNM1L	0.372525	0.0523046	6.16413e-13	6.72871e-12	0.477589	0.0521565	3.39594e-20	4.93672e-19	0.643875	0.0517621	5.27688e-36	1.40171e-34
ENSG00000087494	PTHLH	1.1728	0.578312	0.0011654	0.00256894	0.164754	0.448832	0.608962	0.388024	0.246194	0.449027	0.442709	0.313358
ENSG00000087495	PHACTR3	-0.299175	0.099381	0.00179752	0.00559161	-1.75906	0.131444	5.24855e-42	8.21236e-41	-5.61556	0.39288	8.30063e-48	1.74424e-46
ENSG00000087502	ERGIC2	-0.0305791	0.0780116	0.688895	1	0.0443372	0.0783526	0.567319	1	0.125167	0.0773226	0.0996003	0.381267
ENSG00000087510	TFAP2C	-0.253151	0.190869	0.129505	0.185361	0.0537181	0.189975	0.763232	0.747721	0.665024	0.189424	0.000138386	0.000360894
ENSG00000087586	AURKA	-1.27983	0.081579	1.26663e-56	7.50138e-55	-3.07667	0.111495	1.39178e-169	1.39368e-167	-2.3102	0.0916208	1.80463e-141	1.01707e-139
ENSG00000087589	CASS4	-1.37214	0.0749561	6.09018e-76	4.59186e-74	-2.61364	0.0933998	8.45292e-174	8.73426e-172	-1.88711	0.0779687	2.60604e-130	1.4019e-128
ENSG00000087842	PIR	-0.674952	0.130405	2.51686e-08	1.99801e-07	-0.375295	0.119489	0.00125711	0.00472687	0.198247	0.108215	0.0581302	0.172433
ENSG00000087884	AAMDC	-0.00675674	0.163238	0.963677	0.87067	0.00776098	0.168398	0.961369	1	-0.020338	0.162228	0.893313	0.990555
ENSG00000087903	RFX2	0.414542	0.0635823	3.50168e-11	3.23371e-10	0.186352	0.0644833	0.00359693	0.0152133	-0.34657	0.0667917	1.41674e-07	7.50436e-07
ENSG00000087995	METTL2A	-0.180066	0.0630319	0.00376731	0.0173886	0.409954	0.0584704	1.69944e-12	1.51849e-11	0.263114	0.0581811	4.86556e-06	2.33059e-05
ENSG00000088002	SULT2B1	-0.162076	0.66207	0.389604	1	-0.310676	0.900137	0.367432	1	-0.190529	0.884669	0.597223	1
ENSG00000088035	ALG6	-0.166928	0.106128	0.101617	0.15237	-0.785032	0.116215	3.73537e-12	2.69991e-11	-0.518587	0.110739	1.23811e-06	7.3612e-06
ENSG00000088038	CNOT3	0.274934	0.0523367	1.12328e-07	8.25965e-07	0.47332	0.0516162	3.03332e-20	6.41143e-19	0.364497	0.0513952	8.49036e-13	1.05552e-11
ENSG00000088053	GP6	-0.310338	0.639973	0.187415	1	-0.0342313	0.602683	0.92122	0.658	-0.172767	0.638941	0.639639	0.52324
ENSG00000088179	PTPN4	-0.43922	0.164306	0.00301079	0.00553269	-2.14424	0.223967	7.04625e-23	7.39465e-22	-2.1837	0.217073	6.49915e-25	6.07028e-24
ENSG00000088205	DDX18	-0.0877077	0.0415859	0.0338603	0.142046	0.241595	0.0407092	2.64058e-09	3.19722e-08	0.165323	0.0404277	3.96559e-05	0.000308992
ENSG00000088247	KHSRP	-0.0601848	0.0449367	0.177434	0.597117	0.07704	0.0446693	0.0834972	0.378693	0.0696947	0.0442749	0.113419	0.332492
ENSG00000088256	GNA11	-0.174603	0.0755396	0.0183529	0.0709545	-0.591542	0.0798544	6.20483e-14	9.12298e-13	-0.280494	0.0749296	0.000139427	0.000585314
ENSG00000088280	ASAP3	0.118567	0.524912	0.582324	0.597539	-0.111181	0.70981	0.748441	0.420777	0.343335	0.706348	0.376662	0.22943
ENSG00000088298	EDEM2	0.15789	0.090753	0.0732775	0.150211	-0.0797834	0.0934863	0.38613	0.778395	0.550113	0.0878998	1.57277e-10	1.14082e-09
ENSG00000088305	DNMT3B	-0.850574	0.242452	2.32764e-05	7.18563e-05	-1.98269	0.289718	4.50628e-13	1.9172e-12	-1.45511	0.24836	4.60949e-10	1.77156e-09
ENSG00000088320	REM1	2.95832	1.99202	0.000268281	0.00443778	3.76919	1.75515	0.000112934	0.000198863	1.85954	1.46612	0.00548473	0.0105895
ENSG00000088325	TPX2	-0.682097	0.0794497	9.34332e-19	1.41357e-17	-1.6017	0.0913385	4.32163e-70	2.42165e-68	-1.46638	0.0860581	4.69486e-66	1.45153e-64
ENSG00000088356	PDRG1	-0.694352	0.091368	2.81899e-15	3.45137e-14	0.476885	0.077193	4.10958e-10	2.27254e-09	0.233615	0.0772711	0.00208028	0.00818673
ENSG00000088367	EPB41L1	-0.796094	0.112941	8.96572e-14	1.00421e-12	-1.32283	0.122505	1.77069e-28	2.25458e-27	-1.95838	0.134972	1.20945e-48	2.50888e-47
ENSG00000088386	SLC15A1	0	0.854649	NA	NA	0	1.20051	NA	NA	0	1.24171	NA	NA
ENSG00000088387	DOCK9	0.470958	0.123786	5.22661e-05	0.000124216	0.43516	0.124281	0.000311596	0.00135068	-0.182998	0.127544	0.133274	0.286179
ENSG00000088448	ANKRD10	0.638654	0.0593899	8.0851e-28	1.98907e-26	0.403403	0.0595472	9.08184e-12	1.33281e-10	0.214444	0.0593982	0.000262902	0.0018279
ENSG00000088451	TGDS	-0.0987984	0.0897702	0.25761	0.413218	-0.00178116	0.0888216	0.983778	1	0.171054	0.0850522	0.0399738	0.124811
ENSG00000088538	DOCK3	0.303411	0.225433	0.104968	0.166246	0.669973	0.240911	0.00195497	0.00371748	-0.228641	0.242774	0.279898	0.276297
ENSG00000088543	C3orf18	-0.119365	0.350419	0.595713	0.467277	-0.341419	0.435902	0.287302	0.210954	-0.531476	0.484669	0.120993	0.104099
ENSG00000088682	COQ9	-0.406633	0.069985	3.17864e-09	3.15126e-08	-0.796396	0.0729465	2.40519e-28	6.04155e-27	-0.491886	0.0694205	6.45139e-13	4.62009e-12
ENSG00000088726	TMEM40	0.0589404	0.613424	0.744077	1	0.445212	0.949714	0.226135	1	1.89355	1.61699	0.00549564	1
ENSG00000088727	KIF9	0.267871	0.109187	0.0104	0.0171167	0.487214	0.107958	3.91323e-06	1.91144e-05	0.413228	0.107237	6.64112e-05	0.000267395
ENSG00000088756	ARHGAP28	0.00810616	0.798939	0.926498	1	0.0139195	1.12063	0.935838	1	0.0102893	1.16556	0.956142	1
ENSG00000088766	CRLS1	-0.0825505	0.36303	0.713902	0.646365	-0.674096	0.552154	0.0685657	0.075144	-0.192716	0.430052	0.537303	0.366204
ENSG00000088782	DEFB127	0	0.854649	NA	NA	0	1.20051	NA	NA	0	1.24171	NA	NA
ENSG00000088808	PPP1R13B	-0.232884	0.0848709	0.00486561	0.015926	-0.991549	0.0951711	2.46664e-26	2.94879e-25	-0.977863	0.0924657	6.41671e-27	8.31562e-26
ENSG00000088812	ATRN	-0.298732	0.0568679	1.0628e-07	7.84454e-07	-1.13343	0.0616236	1.09648e-76	7.41396e-75	-0.89259	0.0589902	2.01959e-52	6.92789e-51
ENSG00000088826	SMOX	0.951011	0.0709232	1.44242e-42	8.07136e-41	1.2428	0.070291	3.27088e-71	1.95832e-69	1.51793	0.0698692	1.38347e-105	1.01038e-103
ENSG00000088827	SIGLEC1	-0.122687	0.174675	0.432877	0.742892	1.91532	0.17765	3.13774e-28	8.60538e-27	4.70609	0.173036	9.03556e-165	1.14004e-162
ENSG00000088832	FKBP1A	0.321988	0.0438137	1.34768e-13	1.49637e-12	0.317704	0.0437405	3.11882e-13	3.41062e-12	0.0984735	0.0437125	0.0234963	0.114027
ENSG00000088833	NSFL1C	-0.19652	0.0677159	0.00318156	0.0138592	-0.259222	0.0680248	0.000121585	0.000630228	-0.00414159	0.0646372	0.948309	1
ENSG00000088836	SLC4A11	-0.185611	0.191943	0.268657	0.376164	-0.220787	0.200872	0.237642	0.298164	-0.065259	0.18752	0.704072	0.814223
ENSG00000088854	C20orf194	0.438295	0.063175	1.80306e-12	2.30926e-11	-0.407102	0.0682029	1.72256e-09	1.98597e-08	-0.677388	0.0693632	4.84147e-23	5.02296e-22
ENSG00000088876	ZNF343	-1.00891	0.176946	3.60828e-10	1.86393e-09	0.942379	0.133072	2.08501e-13	1.62555e-12	0.57359	0.134223	7.38537e-06	2.7834e-05
ENSG00000088881	EBF4	0.0684887	0.594858	0.716177	1	0.298873	0.829079	0.399018	0.345568	0.0785618	0.8201	0.828379	0.591322
ENSG00000088882	CPXM1	0.283689	0.173949	0.0682578	0.118924	1.83989	0.162045	5.08765e-31	7.31752e-30	2.2947	0.156135	4.45892e-50	7.24614e-49
ENSG00000088888	MAVS	-0.233637	0.0505311	3.07214e-06	1.98452e-05	-0.442965	0.0514027	4.65162e-18	8.98884e-17	0.107821	0.048103	0.0240341	0.114079
ENSG00000088899	LZTS3	0.799247	0.199017	3.49203e-06	9.5662e-06	1.62048	0.187389	2.7772e-19	2.92161e-18	2.1977	0.181085	5.35728e-35	6.05512e-34
ENSG00000088926	F11	-0.0368524	0.56671	0.849918	1	-0.623559	1.02341	0.121935	1	-0.44828	0.938824	0.260649	1
ENSG00000088930	XRN2	0.299389	0.0344376	2.51489e-18	3.75329e-17	0.450864	0.0342361	8.86479e-40	3.31748e-38	0.690701	0.0338808	6.68544e-93	3.06603e-91
ENSG00000088970	KIZ	-0.0786298	0.107798	0.447363	0.517425	-0.641778	0.117659	2.03589e-08	1.17946e-07	-1.02038	0.122391	1.15271e-17	1.17674e-16
ENSG00000088986	DYNLL1	-0.165351	0.0469751	0.000389213	0.00310459	-0.163654	0.0469894	0.000471388	0.00380741	0.0615416	0.0462445	0.180587	0.731703
ENSG00000088992	TESC	0.405255	0.116512	0.000246601	0.00088004	-0.411548	0.126771	0.000819708	0.00316028	-1.90257	0.158072	2.66331e-34	4.43164e-33
ENSG00000089006	SNX5	-0.217611	0.0530118	3.38137e-05	0.000177095	-0.274579	0.0531176	2.03622e-07	2.2914e-06	-0.626341	0.0541769	2.21553e-31	5.06631e-30
ENSG00000089009	RPL6	0.318088	0.0477981	1.93043e-11	3.32659e-10	0.365208	0.0479122	1.92707e-14	3.26011e-13	0.0060364	0.0478029	0.898864	1
ENSG00000089012	SIRPG	-0.0832021	0.145882	0.538358	0.565193	-0.231735	0.152727	0.113624	0.280442	-0.312392	0.152017	0.028426	0.0699969
ENSG00000089022	MAPKAPK5	-0.0611423	0.0562771	0.272019	0.52101	0.315919	0.054049	4.18513e-09	4.771e-08	0.37273	0.0530522	1.34111e-12	9.3223e-12
ENSG00000089041	P2RX7	0.39083	0.146923	0.00387034	0.0144901	3.21272	0.125747	4.79134e-146	6.07396e-144	3.6523	0.12392	3.38167e-193	2.97683e-191
ENSG00000089048	ESF1	0.365247	0.0925506	4.56638e-05	0.000180129	0.985599	0.0908376	2.46147e-28	3.12034e-27	0.715199	0.0911232	1.18755e-15	1.08507e-14
ENSG00000089050	RBBP9	-0.329817	0.122254	0.00433682	0.0103578	0.0552935	0.116075	0.625712	0.778209	0.282365	0.111421	0.00856451	0.0258476
ENSG00000089053	ANAPC5	-0.0870302	0.042073	0.0374102	0.154054	-0.419582	0.042857	8.80495e-23	1.78249e-21	-0.304198	0.042106	3.70296e-13	4.93046e-12
ENSG00000089057	SLC23A2	0.031246	0.0530574	0.552068	0.898822	0.0388312	0.053146	0.462775	1	0.14136	0.052568	0.00670704	0.0374084
ENSG00000089060	SLC8B1	-0.0214305	0.0631835	0.730924	1	-0.050436	0.0631943	0.421552	1	-0.257937	0.0634222	3.81928e-05	0.000333626
ENSG00000089063	TMEM230	0.0919811	0.0547461	0.0895641	0.222637	0.188633	0.0540854	0.000454894	0.00337936	-0.11449	0.0545613	0.0342953	0.17721
ENSG00000089091	DZANK1	-0.255963	0.242129	0.190423	0.273968	-0.702603	0.293203	0.0053062	0.00929151	-0.184616	0.242052	0.382124	0.356259
ENSG00000089094	KDM2B	-0.38313	0.0445601	4.56583e-18	6.68374e-17	-0.772872	0.0463114	4.38439e-63	1.66699e-61	-0.324611	0.0432538	4.33689e-14	5.86346e-13
ENSG00000089101	CFAP61	0.0566196	0.455135	0.799006	0.742114	-0.0926084	0.579629	0.788711	0.447155	-0.44669	0.710502	0.262436	0.186957
ENSG00000089116	LHX5	0.0345616	0.759807	0.76544	1	-0.0170695	1.05646	0.939446	1	-0.0277344	1.10315	0.909817	1
ENSG00000089123	TASP1	-0.00632088	0.190644	0.969824	0.937228	0.00859381	0.200242	0.963279	0.820622	0.244722	0.192239	0.161775	0.232425
ENSG00000089127	OAS1	-0.151567	0.101239	0.120571	0.45756	3.10865	0.0973097	6.22389e-226	3.48809e-223	4.54589	0.0966612	0	0
ENSG00000089154	GCN1	0.145655	0.0422684	0.000525319	0.00408481	0.403734	0.0418482	3.67362e-22	1.80984e-20	0.535973	0.041492	1.49689e-38	5.08797e-37
ENSG00000089157	RPLP0	0.27033	0.0601599	5.29468e-06	3.07853e-05	0.381428	0.0604886	2.16031e-10	6.3117e-09	0.156551	0.0602703	0.008652	0.0572852
ENSG00000089159	PXN	0.577927	0.0404679	6.25815e-47	4.56773e-45	-0.421389	0.0420156	8.022e-24	2.07238e-22	-1.2749	0.0440265	2.46249e-185	4.61769e-183
ENSG00000089163	SIRT4	-0.93194	0.562669	0.00500182	0.00788335	-0.382884	0.388312	0.205556	0.194196	0.12703	0.336501	0.636097	0.538398
ENSG00000089169	RPH3A	0.0197748	0.800659	0.822194	1	0.0139189	1.12063	0.93584	1	0.0102886	1.16556	0.956145	1
ENSG00000089177	KIF16B	0.00401245	0.10523	0.968382	0.739895	-0.771851	0.121161	5.15448e-11	3.7909e-10	-0.829785	0.119496	8.43912e-13	5.64968e-12
ENSG00000089195	TRMT6	0.629775	0.113074	3.82282e-09	2.29187e-08	0.742749	0.111131	7.06363e-12	4.98872e-11	0.692469	0.110672	1.15422e-10	9.04544e-10
ENSG00000089199	CHGB	-0.0542269	0.444349	0.808254	0.778659	0.303534	0.538466	0.383053	0.326778	-0.428872	0.666624	0.271806	0.165464
ENSG00000089220	PEBP1	-0.182404	0.0447892	4.1081e-05	0.000227607	-0.202266	0.044609	5.35384e-06	5.40259e-05	-0.608643	0.0459094	1.44737e-40	3.99895e-39
ENSG00000089225	TBX5	0.00810647	0.798939	0.926495	1	0.0368717	1.12271	0.831341	1	0.01029	1.16556	0.95614	1
ENSG00000089234	BRAP	-0.372066	0.062184	1.26302e-09	1.18974e-08	0.0400815	0.0588367	0.493099	1	0.0336167	0.0576304	0.555983	0.999111
ENSG00000089248	ERP29	-0.0772311	0.0536336	0.145837	0.329973	-0.109385	0.0537758	0.0409018	0.150636	-0.321072	0.0539113	1.83926e-09	1.94842e-08
ENSG00000089250	NOS1	0.025012	0.712049	0.855435	1	0.0421051	0.98841	0.873676	1	-0.044301	1.03355	0.878459	1
ENSG00000089280	FUS	0.0755638	0.0307395	0.0136543	0.076792	0.331927	0.0304464	9.16121e-28	2.57526e-26	0.367803	0.0302653	3.54438e-34	1.06251e-32
ENSG00000089289	IGBP1	0.342592	0.0622912	2.40115e-08	1.75982e-07	-0.0793212	0.0642763	0.213839	0.748983	-0.382116	0.0652553	2.92239e-09	3.46484e-08
ENSG00000089327	FXYD5	0.4076	0.0600139	5.6685e-12	5.57044e-11	0.306243	0.0601896	3.02195e-07	7.07715e-06	0.194551	0.0599988	0.00104556	0.00808118
ENSG00000089335	ZNF302	-0.560814	0.0797495	4.83789e-13	5.14064e-12	-0.596346	0.0791397	2.32293e-14	1.78581e-13	-0.602211	0.0777342	3.37209e-15	3.06575e-14
ENSG00000089351	GRAMD1A	1.38755	0.0707985	1.32551e-86	1.81125e-84	2.96065	0.0680916	0	0	3.02335	0.0678787	0	0
ENSG00000089356	FXYD3	0.129274	0.774566	0.364741	1	0.0387962	1.00202	0.880372	1	0.0993412	1.05668	0.726007	1
ENSG00000089472	HEPH	-0.184843	0.582846	0.388842	0.33542	0.684076	0.721337	0.0939963	0.08826	3.09619	0.886543	4.5688e-06	6.78027e-06
ENSG00000089486	CDIP1	-0.0278224	0.110557	0.792794	0.750508	-0.402817	0.11659	0.000393353	0.00178698	-0.385824	0.115134	0.000490439	0.0016987
ENSG00000089505	CMTM1	-0.556074	0.217494	0.00230252	0.00564265	-2.99331	0.402176	1.34156e-15	8.06588e-15	-2.86705	0.365211	6.90484e-17	2.53753e-16
ENSG00000089558	KCNH4	0.197184	0.101284	0.0434456	0.10984	-0.187672	0.1053	0.0690789	0.17542	0.456622	0.100968	3.12459e-06	1.71977e-05
ENSG00000089597	GANAB	0.164515	0.031743	1.98223e-07	2.34758e-06	0.172468	0.0317181	5.11385e-08	6.02849e-07	0.10957	0.0315837	0.000502662	0.0025372
ENSG00000089639	GMIP	0.163568	0.0493746	0.000834163	0.00527706	0.0256939	0.0496746	0.603419	1	0.36383	0.0488547	6.13653e-14	8.31462e-13
ENSG00000089682	RBM41	0.0111134	0.124508	0.924892	0.893902	-0.810925	0.144075	4.31435e-09	2.58183e-08	-0.846711	0.142184	5.49974e-10	3.94116e-09
ENSG00000089685	BIRC5	-1.27762	0.0981098	5.97485e-40	2.04381e-38	-1.90644	0.109651	8.76332e-69	4.7573e-67	-1.86503	0.104356	2.45661e-72	6.48745e-71
ENSG00000089692	LAG3	0.225972	0.491515	0.338988	0.372292	0.106181	0.582375	0.75906	0.575185	3.79161	0.78115	6.75808e-09	1.37708e-08
ENSG00000089693	MLF2	0.274824	0.0621265	7.25851e-06	4.43007e-05	0.225639	0.062375	0.000269534	0.00224567	0.105224	0.0619709	0.0860087	0.338804
ENSG00000089723	OTUB2	-0.438157	0.149537	0.00139235	0.00321042	-1.64532	0.191281	4.24525e-19	2.09105e-18	-1.41623	0.175638	7.76201e-17	4.17965e-16
ENSG00000089737	DDX24	0.162329	0.0439139	0.000197995	0.00164974	0.44312	0.0435196	1.6232e-24	4.14278e-23	0.0494052	0.0436905	0.255549	1
ENSG00000089775	ZBTB25	-0.528607	0.10468	1.2428e-07	4.83516e-07	-0.701355	0.106454	1.54487e-11	1.09259e-10	-0.558454	0.102568	2.05861e-08	1.38611e-07
ENSG00000089818	NECAP1	0.27036	0.0810928	0.000639016	0.00250806	0.516428	0.0794214	4.59009e-11	2.68062e-10	0.500549	0.0785846	8.65163e-11	6.2065e-10
ENSG00000089820	ARHGAP4	0.324757	0.0496358	4.0349e-11	3.72232e-10	0.00328168	0.0501757	0.947622	1	-1.00815	0.0525097	5.86541e-83	3.30068e-81
ENSG00000089847	ANKRD24	-0.244741	0.161542	0.0955869	0.157975	-0.184058	0.163597	0.238051	0.499858	0.0622432	0.153168	0.665767	1
ENSG00000089876	DHX32	0.27754	0.107041	0.00685752	0.015736	-0.462352	0.12012	7.59539e-05	0.000352935	0.287169	0.105559	0.00491562	0.0133801
ENSG00000089902	RCOR1	0.23668	0.0563548	2.15917e-05	0.000123924	0.141353	0.0566533	0.012097	0.0737707	0.306959	0.0556796	2.57985e-08	2.46907e-07
ENSG00000089916	GPATCH2L	0.369532	0.0664862	1.58401e-08	1.77453e-07	0.565641	0.0665723	1.01179e-17	1.68224e-16	0.379385	0.0665768	7.48771e-09	7.89036e-08
ENSG00000090006	LTBP4	0.236225	0.080634	0.00271097	0.00812909	0.0178476	0.0825328	0.826767	1	0.0918984	0.0799545	0.241857	0.540263
ENSG00000090013	BLVRB	0.24877	0.085272	0.00274573	0.0125972	0.0662001	0.086594	0.438553	0.93579	-0.649216	0.0911378	3.40393e-13	2.50254e-12
ENSG00000090020	SLC9A1	0.499407	0.0545825	1.9609e-20	3.24086e-19	-0.22984	0.0562762	3.99829e-05	0.00037063	-0.474706	0.0566993	2.74662e-17	4.16708e-16
ENSG00000090054	SPTLC1	0.170026	0.0536531	0.00136869	0.00564265	0.178891	0.0536296	0.0007998	0.00629615	0.0127579	0.0533899	0.809641	1
ENSG00000090060	PAPOLA	0.519185	0.0459856	4.5552e-30	2.09676e-28	0.638091	0.045866	2.28964e-44	9.61905e-43	0.442218	0.0458896	2.96015e-22	5.39774e-21
ENSG00000090061	CCNK	0.344232	0.057182	1.10054e-09	9.94332e-09	0.490572	0.0567071	3.15581e-18	6.25895e-17	0.497364	0.0562784	4.49231e-19	7.19443e-18
ENSG00000090097	PCBP4	0.193706	0.0776966	0.0108643	0.0448983	-0.0950639	0.07983	0.228478	0.538403	-0.875894	0.0862775	6.65578e-25	7.42235e-24
ENSG00000090104	RGS1	0.698205	0.0563114	2.39248e-36	1.34712e-34	-0.0228785	0.0561581	0.682058	1	0.622606	0.0561611	5.03996e-29	1.11058e-27
ENSG00000090238	YPEL3	0.787975	0.105353	3.8288e-15	3.55573e-14	-0.252401	0.111451	0.0205501	0.0602248	-1.35854	0.129846	1.36624e-26	1.91395e-25
ENSG00000090263	MRPS33	-0.399117	0.0988939	2.77387e-05	8.92194e-05	-0.51708	0.100338	1.47243e-07	8.0301e-07	-0.584108	0.0999361	1.89357e-09	1.38328e-08
ENSG00000090266	NDUFB2	0.0793136	0.0711726	0.256717	0.498253	0.272771	0.0707551	0.000100032	0.000793648	0.08747	0.0703607	0.207384	0.661733
ENSG00000090273	NUDC	0.131077	0.0518704	0.0107471	0.036424	0.0818048	0.0520103	0.114022	0.327887	0.101675	0.0513758	0.0461296	0.209192
ENSG00000090316	MAEA	-0.0338445	0.0520987	0.511991	0.847153	-0.393152	0.0534001	1.33833e-13	2.16425e-12	-0.435879	0.0529825	1.03249e-16	1.53449e-15
ENSG00000090339	ICAM1	3.33301	0.0450314	0	0	3.40075	0.0450058	0	0	3.25753	0.0449991	0	0
ENSG00000090372	STRN4	0.21639	0.050259	1.39742e-05	7.66038e-05	0.310654	0.0500239	4.40689e-10	3.67398e-09	0.633371	0.0491486	1.7964e-38	5.06142e-37
ENSG00000090376	IRAK3	-0.755787	0.117066	6.88064e-12	8.39905e-11	-0.572003	0.110954	1.27246e-07	8.55742e-07	0.64551	0.101177	5.76152e-11	3.77725e-10
ENSG00000090382	LYZ	0.303792	0.0833761	0.000185469	0.00104539	0.415988	0.0825326	3.2898e-07	2.11869e-06	0.23206	0.0822189	0.00397006	0.0134644
ENSG00000090402	SI	0	0.854649	NA	NA	0	1.20051	NA	NA	0	1.24171	NA	NA
ENSG00000090432	MUL1	-0.503662	0.0626793	3.10842e-16	5.13164e-15	-0.0142804	0.0585151	0.806055	1	-0.127817	0.0579771	0.0259919	0.0750676
ENSG00000090447	TFAP4	-2.27742	0.162639	1.02161e-46	2.55741e-45	-1.32649	0.135662	7.08204e-24	8.32328e-23	-1.09201	0.127853	1.77335e-18	1.27776e-17
ENSG00000090470	PDCD7	-0.673902	0.0658792	1.59857e-25	3.83353e-24	-0.233636	0.0608185	0.000110046	0.000565648	-0.247408	0.0596283	2.72625e-05	0.000120986
ENSG00000090487	SPG21	0.43134	0.042068	5.39544e-25	1.96027e-23	0.250611	0.0422611	2.69238e-09	3.52602e-08	0.0560545	0.0421767	0.181608	0.750916
ENSG00000090512	FETUB	0	0.854649	NA	NA	0	1.20051	NA	NA	0	1.24171	NA	NA
ENSG00000090520	DNAJB11	0.260156	0.0526364	5.97344e-07	3.84507e-06	0.208466	0.0526928	7.00686e-05	0.00062796	-0.0540611	0.0529071	0.303018	0.953035
ENSG00000090530	P3H2	1.33027	0.115695	9.22406e-32	4.50796e-30	2.51454	0.115171	4.69348e-107	4.75318e-105	2.81512	0.115193	1.22359e-133	1.14341e-131
ENSG00000090534	THPO	0.00810647	0.798939	0.926495	1	0.0139201	1.12063	0.935835	1	0.01029	1.16556	0.95614	1
ENSG00000090539	CHRD	0.172866	0.629482	0.3877	0.790084	-0.067424	0.78956	0.839456	0.614253	-0.109662	0.827805	0.762604	0.729687
ENSG00000090554	FLT3LG	-0.348919	0.698214	0.142396	0.215212	1.72126	0.99896	0.0028259	0.00416721	0.847932	0.815802	0.0641203	0.0490487
ENSG00000090565	RAB11FIP3	0.116	0.0800041	0.138138	0.31533	-0.64959	0.0879435	6.17595e-14	4.66254e-13	-0.925465	0.0896557	1.03068e-25	1.3312e-24
ENSG00000090581	GNPTG	0.29829	0.0576388	1.61914e-07	1.17501e-06	0.467464	0.0570601	1.65816e-16	3.02319e-15	0.26056	0.0570257	3.91386e-06	3.23314e-05
ENSG00000090612	ZNF268	-0.964204	0.0892709	9.38101e-29	2.26637e-27	-0.509096	0.0847625	1.11922e-09	1.32317e-08	-0.702544	0.0854778	5.95692e-17	4.97191e-16
ENSG00000090615	GOLGA3	-0.0443202	0.0472107	0.344134	0.629796	0.0777628	0.0469106	0.0960887	0.307508	0.336186	0.0461219	2.14332e-13	2.87319e-12
ENSG00000090621	PABPC4	0.814747	0.0287886	1.2992e-177	5.07794e-175	0.804461	0.0287292	3.84225e-173	7.23372e-171	0.251756	0.0288039	1.89468e-18	3.0307e-17
ENSG00000090659	CD209	0.585658	0.0617517	5.02161e-22	9.8488e-21	-0.0370259	0.0632271	0.555373	1	-0.458654	0.0645584	6.12247e-13	7.56377e-12
ENSG00000090661	CERS4	0.794254	0.130593	6.19286e-11	3.51564e-10	0.560662	0.128586	6.66713e-06	2.28752e-05	0.161701	0.128875	0.188998	0.349634
ENSG00000090674	MCOLN1	0.398858	0.0871797	2.45757e-06	1.30978e-05	0.365051	0.087514	2.32105e-05	0.000120453	-0.0185225	0.0878844	0.829523	1
ENSG00000090686	USP48	0.0305697	0.0594465	0.602672	1	-0.795738	0.0639924	4.29157e-36	1.45057e-34	-0.725739	0.0625527	1.12531e-31	2.61954e-30
ENSG00000090776	EFNB1	-0.102811	0.0863155	0.221495	0.418134	-0.625831	0.0930264	7.56077e-12	5.17306e-11	-0.46373	0.0892651	1.02674e-07	6.27759e-07
ENSG00000090857	PDPR	-0.473615	0.0617603	6.74002e-15	8.91212e-14	-0.623248	0.0623084	6.60394e-24	1.60147e-22	-0.219111	0.0594277	0.000193733	0.00135669
ENSG00000090861	AARS1	-0.38949	0.0485387	5.61432e-16	7.28073e-15	-0.965392	0.0506611	7.80416e-82	3.88001e-80	-1.20358	0.0508991	1.47377e-124	1.28667e-122
ENSG00000090863	GLG1	-0.0967325	0.0405024	0.0163091	0.0877696	-0.734792	0.0421011	1.03001e-68	6.29728e-67	-0.608257	0.041279	1.35767e-49	3.37069e-48
ENSG00000090889	KIF4A	-1.12455	0.112613	6.63342e-25	1.18372e-23	-1.76422	0.126169	1.38088e-45	2.61138e-44	-1.9916	0.127294	3.98671e-56	9.42416e-55
ENSG00000090905	TNRC6A	-0.491514	0.0593121	4.13726e-17	5.58582e-16	-0.732147	0.0605527	3.73771e-34	1.11336e-32	-0.0539232	0.0554476	0.326573	1
ENSG00000090924	PLEKHG2	0.294546	0.0472581	3.30538e-10	2.85357e-09	-0.521447	0.050366	2.34203e-25	4.01105e-24	-0.686512	0.0504089	9.36631e-43	2.87081e-41
ENSG00000090932	DLL3	0.220698	0.491683	0.34879	0.40924	0.466262	0.624519	0.21181	0.20322	0.233738	0.593039	0.520554	0.299764
ENSG00000090971	NAT14	-0.706727	0.126193	1.9134e-09	8.77005e-09	-1.2271	0.132412	1.13182e-21	1.21569e-20	-0.344028	0.116472	0.00210417	0.0086729
ENSG00000090975	PITPNM2	-0.230121	0.0844502	0.00518229	0.0188291	-1.45356	0.103345	3.00114e-46	5.74009e-45	0.00930744	0.0802057	0.905957	1
ENSG00000090989	EXOC1	-0.0463184	0.0528773	0.376444	0.669424	-0.110134	0.053058	0.0369703	0.192243	-0.13909	0.0524047	0.00745787	0.0408824
ENSG00000091009	RBM27	-0.563204	0.126923	2.05658e-06	1.24204e-05	0.185317	0.117346	0.105553	0.21627	0.0753524	0.115446	0.498498	1
ENSG00000091010	POU4F3	0.132457	0.500922	0.550903	1	-0.499728	0.851574	0.19887	0.197502	0.0462881	0.635059	0.89901	0.698115
ENSG00000091039	OSBPL8	0.462322	0.0851587	2.2675e-08	2.97897e-07	0.624167	0.085662	1.40409e-13	4.86626e-12	0.230424	0.0850741	0.00564064	0.0390093
ENSG00000091073	DTX2	-0.257664	0.0830315	0.00146511	0.0074182	0.755539	0.0758682	6.76222e-24	1.46839e-22	1.13095	0.0735643	3.08748e-54	6.36694e-53
ENSG00000091106	NLRC4	-1.55138	0.121129	9.60427e-39	1.7791e-37	-4.45337	0.226967	1.01847e-87	3.79381e-86	-2.94445	0.14789	4.54672e-90	1.83563e-88
ENSG00000091127	PUS7	-0.0848595	0.0631585	0.173091	0.371431	1.02194	0.0572231	2.63986e-72	1.5881e-70	1.3007	0.0556462	8.44506e-122	5.04615e-120
ENSG00000091128	LAMB4	0.12294	0.522641	0.57045	0.627136	1.14485	0.925495	0.0201642	0.0252401	0.787032	0.82333	0.0815158	0.0606445
ENSG00000091129	NRCAM	0.140047	0.107201	0.173647	0.422743	0.269861	0.108343	0.0109438	0.0611286	1.92962	0.104956	2.09117e-76	5.96097e-75
ENSG00000091136	LAMB1	0.445835	0.283527	0.0384194	0.0716357	1.44054	0.299895	7.67842e-08	2.19361e-07	2.23757	0.275694	3.19988e-17	1.62914e-16
ENSG00000091137	SLC26A4	0.329813	0.339181	0.153909	0.198058	-0.0887334	0.374837	0.763413	0.599534	0.172046	0.353726	0.535226	0.392668
ENSG00000091138	SLC26A3	0	0.854649	NA	NA	0	1.20051	NA	NA	0	1.24171	NA	NA
ENSG00000091140	DLD	-0.0700652	0.0456167	0.121853	0.307613	-0.208207	0.0460348	5.62298e-06	5.53454e-05	0.0830047	0.0439606	0.0576032	0.243017
ENSG00000091157	WDR7	-0.0719072	0.0692224	0.290868	0.653914	-0.386753	0.0720346	5.89846e-08	3.82423e-07	0.22369	0.0655826	0.000548549	0.00211678
ENSG00000091164	TXNL1	0.320425	0.0420825	1.79957e-14	3.19815e-13	0.806165	0.0407278	8.2208e-88	4.32028e-86	0.77677	0.0404076	6.02575e-83	3.45028e-81
ENSG00000091181	IL5RA	0.00998071	0.787415	0.91727	1	0.0453661	1.10673	0.810471	1	0.0432725	1.15134	0.832813	1
ENSG00000091262	ABCC6	0.218524	0.0585706	0.000158893	0.000868765	-0.689073	0.0648207	7.85306e-27	1.22289e-25	-1.46932	0.0711607	1.15257e-95	4.19569e-94
ENSG00000091317	CMTM6	0.511528	0.048946	4.69028e-26	1.83693e-24	0.651814	0.0488239	4.84505e-41	1.96215e-39	0.679419	0.0487264	1.0578e-44	3.96024e-43
ENSG00000091409	ITGA6	0.335084	0.0619884	4.16813e-08	3.06393e-07	1.07079	0.0619207	4.78303e-68	1.95731e-66	0.0934946	0.0619607	0.127103	0.47591
ENSG00000091428	RAPGEF4	-0.170761	0.350929	0.451819	0.46426	0.904033	0.412889	0.00500731	0.00734528	0.744359	0.409532	0.01871	0.0211477
ENSG00000091436	MAP3K20	0.716693	0.0584049	1.01766e-35	5.63049e-34	0.399203	0.0582341	5.22071e-12	7.88148e-11	-0.429942	0.0592187	2.10814e-13	2.03268e-12
ENSG00000091482	SMPX	0.00810616	0.798939	0.926498	1	0.0139195	1.12063	0.935838	1	0.0102893	1.16556	0.956142	1
ENSG00000091483	FH	-0.107736	0.0459654	0.0182204	0.0837287	0.263138	0.0445937	3.17646e-09	3.82743e-08	0.0412302	0.0445867	0.352386	1
ENSG00000091490	SEL1L3	0.465097	0.0805029	3.01009e-09	2.33945e-08	0.516933	0.080383	7.3556e-11	9.7071e-10	-0.0933526	0.0814228	0.242723	0.480078
ENSG00000091513	TF	0.0590876	0.259576	0.770046	0.577407	-0.375413	0.314964	0.15685	0.157465	-0.822866	0.376191	0.00640956	0.00956304
ENSG00000091527	CDV3	1.1955	0.0456053	1.07288e-152	3.34114e-150	1.94852	0.0453179	0	0	1.62378	0.0453506	1.17635e-281	3.95239e-279
ENSG00000091536	MYO15A	0.0161225	0.400485	0.942892	0.778748	-0.446664	0.591976	0.222829	0.171687	-0.709197	0.70165	0.0926087	0.0742094
ENSG00000091542	ALKBH5	-0.457024	0.0821302	1.07931e-08	1.01293e-07	-0.895431	0.0861394	4.55244e-26	6.92693e-25	-0.178358	0.0784022	0.0205337	0.0601058
ENSG00000091583	APOH	0.00968179	0.789217	0.918701	1	0.0166067	1.10635	0.929027	1	0.0857077	1.16034	0.674923	1
ENSG00000091592	NLRP1	-0.918992	0.452665	0.00224052	0.00373045	-1.05405	0.433505	0.00175702	0.00258821	-2.08349	0.550452	7.10375e-06	1.54307e-05
ENSG00000091622	PITPNM3	-0.53968	0.309162	0.0178011	0.0384909	-0.934905	0.351798	0.00124674	0.00267092	-0.475675	0.289826	0.0502728	0.0870872
ENSG00000091640	SPAG7	0.081223	0.0652752	0.206637	0.481822	0.201355	0.0643721	0.00162532	0.00726283	0.349387	0.0625849	1.5763e-08	8.81221e-08
ENSG00000091651	ORC6	-1.75141	0.121335	1.18314e-48	4.46807e-47	-1.75536	0.119107	2.57388e-50	4.70061e-49	-1.86564	0.117092	4.63406e-58	1.15997e-56
ENSG00000091656	ZFHX4	-0.967241	0.973575	0.0102226	0.0165515	-1.47572	1.07287	0.00807803	0.00911102	-0.760536	0.623227	0.0601993	0.0590525
ENSG00000091664	SLC17A6	0.00810616	0.798939	0.926498	1	0.0139195	1.12063	0.935838	1	0.0102893	1.16556	0.956142	1
ENSG00000091704	CPA1	0	0.854649	NA	NA	0	1.20051	NA	NA	0	1.24171	NA	NA
ENSG00000091732	ZC3HC1	-0.188444	0.0806487	0.016799	0.0536234	0.328637	0.0755433	1.09983e-05	4.97167e-05	0.409014	0.0738405	1.74929e-08	1.12627e-07
ENSG00000091831	ESR1	-0.937316	0.982449	0.0114238	0.018298	-1.01349	0.796774	0.02639	0.0282513	-0.516196	0.573524	0.166939	0.134757
ENSG00000091844	RGS17	0.995152	0.918322	0.00889986	0.0178079	0.440979	0.713561	0.246146	0.17673	0.651635	0.782088	0.129712	0.107735
ENSG00000091879	ANGPT2	0.0691495	0.593656	0.714287	1	3.48835	1.71057	0.000175755	0.000299597	0.538789	0.956636	0.194728	0.238915
ENSG00000091947	TMEM101	-0.342723	0.0932754	0.000146959	0.000870448	-0.775428	0.0978393	6.16901e-16	9.98209e-15	-0.137561	0.0906542	0.120317	0.276853
ENSG00000091972	CD200	0.0195583	0.736155	0.876266	1	0.0331918	1.0262	0.891919	1	0.0847517	1.07912	0.7517	1
ENSG00000091986	CCDC80	0.129579	0.448193	0.569998	0.541302	0.0302652	0.547291	0.929287	0.646652	0.817177	0.667919	0.0530142	0.0450734
ENSG00000092009	CMA1	0	0.854649	NA	NA	0	1.20051	NA	NA	0	1.24171	NA	NA
ENSG00000092010	PSME1	0.226318	0.0606355	0.000155773	0.000765585	0.480064	0.0604447	1.25374e-15	1.51936e-14	0.878303	0.0598885	2.2074e-49	7.46167e-48
ENSG00000092020	PPP2R3C	0.196225	0.0606932	0.00105498	0.0044592	0.536123	0.0589045	4.9693e-20	9.44884e-19	0.475149	0.0584609	2.12637e-16	2.22805e-15
ENSG00000092036	HAUS4	-0.362907	0.106056	0.000355917	0.000979594	-0.79035	0.114055	1.08384e-12	7.97319e-12	-1.193	0.118981	1.35265e-24	1.77922e-23
ENSG00000092051	JPH4	-0.60328	0.502376	0.0346479	0.045907	-2.16333	1.17207	0.00109839	0.0016708	-3.08207	1.38163	0.000188426	0.000333293
ENSG00000092054	MYH7	0.0122851	0.773949	0.90664	1	0.0210259	1.08369	0.918486	1	0.0533007	1.13267	0.81163	1
ENSG00000092067	CEBPE	-0.884036	0.188996	1.16711e-07	4.59115e-07	-2.79713	0.265615	1.27873e-27	9.26131e-27	-1.66467	0.197842	4.35019e-18	2.65813e-17
ENSG00000092068	SLC7A8	-0.252218	0.0607102	2.55525e-05	0.000135846	-0.934284	0.0624107	1.7324e-51	8.04449e-50	-2.46953	0.0666124	3.37417e-302	7.90694e-300
ENSG00000092094	OSGEP	-0.319116	0.0747072	1.29634e-05	8.9104e-05	-0.563281	0.0766967	1.07585e-13	1.01671e-12	-0.891	0.0784416	1.3378e-30	1.81173e-29
ENSG00000092096	SLC22A17	-0.275734	0.40027	0.249988	0.249353	-0.244298	0.426049	0.439176	0.360922	-1.27173	0.711635	0.00742015	0.0111238
ENSG00000092098	RNF31	-0.514919	0.790804	0.0611857	0.101543	-0.272935	0.618805	0.445582	0.279323	0.479052	0.594094	0.20421	0.148064
ENSG00000092108	SCFD1	-0.0475924	0.0529196	0.363835	0.652894	-0.285482	0.0539405	1.03292e-07	1.08649e-06	-0.108795	0.0521592	0.0355236	0.12034
ENSG00000092140	G2E3	-0.27867	0.0885844	0.00120753	0.00573054	0.107073	0.0861318	0.207843	0.495461	-0.185793	0.0865512	0.0282147	0.0841633
ENSG00000092148	HECTD1	0.104101	0.0584941	0.0717056	0.185953	-0.240758	0.0593797	4.49346e-05	0.000388892	-0.0835348	0.0584924	0.149251	0.539618
ENSG00000092199	HNRNPC	0.489355	0.0350681	1.07941e-44	4.17847e-43	0.615124	0.034993	1.64788e-69	1.04418e-67	0.379396	0.0350118	1.4372e-27	3.78134e-26
ENSG00000092200	RPGRIP1	0.106509	0.213613	0.555654	0.621029	0.102408	0.228408	0.623203	0.56834	-2.22611	0.346218	7.76961e-12	2.58185e-11
ENSG00000092201	SUPT16H	-0.129415	0.0390176	0.000854745	0.00640726	-0.183396	0.0390749	2.52267e-06	2.59881e-05	-0.050239	0.0385678	0.190816	0.645999
ENSG00000092203	TOX4	0.187879	0.046711	5.05273e-05	0.000276795	0.416707	0.0458545	7.22481e-20	1.49656e-18	0.348143	0.0455229	1.36774e-14	1.84372e-13
ENSG00000092208	GEMIN2	-0.776511	0.171272	3.63027e-07	1.09416e-06	-0.89303	0.167722	1.78466e-08	7.39904e-08	-0.581835	0.156324	7.45301e-05	0.000273133
ENSG00000092295	TGM1	-0.45218	0.314778	0.0470526	0.0726577	0.5774	0.270515	0.0149061	0.0247005	1.65674	0.260728	2.07259e-11	8.37243e-11
ENSG00000092330	TINF2	0.376852	0.0590199	9.75801e-11	9.40205e-10	0.931696	0.0577568	2.32838e-59	1.21817e-57	1.2232	0.0568523	1.26075e-103	8.8428e-102
ENSG00000092345	DAZL	1.73507	0.21245	1.12021e-17	8.92684e-17	2.5467	0.206444	2.16668e-36	3.59238e-35	3.1062	0.204315	3.32949e-54	6.0553e-53
ENSG00000092377	TBL1Y	0.314817	0.689446	0.169496	1	0.111479	0.779465	0.74125	0.557916	0.295755	0.836212	0.439902	0.490954
ENSG00000092421	SEMA6A	0.421493	0.265856	0.0420754	0.0764621	1.85581	0.262185	8.49688e-14	4.72312e-13	1.52292	0.265208	9.05823e-10	3.34376e-09
ENSG00000092439	TRPM7	0.0129801	0.0628187	0.834084	1	-0.399103	0.0640186	3.324e-10	2.79213e-09	-0.0498701	0.0626485	0.42087	1
ENSG00000092445	TYRO3	0.098986	0.116206	0.37164	0.452583	-0.0374442	0.119646	0.748269	0.915109	-0.290223	0.12149	0.0126325	0.0337741
ENSG00000092470	WDR76	-1.71026	0.0919014	1.17374e-78	1.16641e-76	-2.62055	0.105975	1.71327e-136	1.20199e-134	-2.57641	0.101506	1.34037e-143	7.91113e-142
ENSG00000092529	CAPN3	0.19148	0.147905	0.161218	0.221514	-0.471404	0.16594	0.00276889	0.00993181	-0.0276035	0.149621	0.844953	1
ENSG00000092531	SNAP23	0.52122	0.0469711	3.99624e-29	9.78467e-28	0.302702	0.0474337	1.47354e-10	2.01968e-09	-0.357003	0.0495365	3.7451e-13	4.73686e-12
ENSG00000092607	TBX15	0.519292	0.33106	0.0274965	0.0563218	1.64051	0.342596	7.61975e-08	3.03897e-07	2.39839	0.316911	1.78658e-15	9.14739e-15
ENSG00000092621	PHGDH	-0.524618	0.134022	2.52173e-05	7.67695e-05	-1.10023	0.148238	9.73897e-15	7.84666e-14	-1.21765	0.146246	9.49769e-18	9.73192e-17
ENSG00000092758	COL9A3	-0.257409	0.387119	0.276879	0.266409	-1.20936	0.733679	0.00871017	0.0123135	-1.09873	0.6517	0.0125764	0.0174047
ENSG00000092820	EZR	0.0121648	0.0446338	0.783758	1	-0.445027	0.0459547	2.39064e-22	3.77208e-21	-0.181642	0.0445477	4.09542e-05	0.000322602
ENSG00000092841	MYL6	0.148564	0.0462941	0.00122392	0.00896785	0.320192	0.0464152	4.32844e-12	6.54927e-11	0.0168411	0.0463047	0.714424	1
ENSG00000092847	AGO1	-0.224715	0.0581374	9.15158e-05	0.000493198	-0.989607	0.0626246	3.6403e-57	1.84037e-55	-0.896208	0.0608636	8.85969e-50	2.93655e-48
ENSG00000092850	TEKT2	-0.116535	0.682227	0.490455	1	-0.229319	0.937809	0.469804	1	-0.277917	0.990676	0.426671	1
ENSG00000092853	CLSPN	-1.55191	0.0749	1.59389e-96	1.60044e-94	-2.09558	0.0807896	2.12432e-149	2.7638e-147	-1.76417	0.0742258	9.48026e-126	8.97662e-124
ENSG00000092871	RFFL	0.876467	0.0916971	3.86305e-23	8.71519e-22	2.33111	0.0837261	8.51334e-172	8.6928e-170	1.59189	0.0855234	3.03522e-78	8.77389e-77
ENSG00000092929	UNC13D	0.267382	0.0747767	0.000263375	0.00150517	-0.310817	0.0781461	5.76088e-05	0.000305003	-0.353271	0.0775064	3.40189e-06	1.72526e-05
ENSG00000092931	MFSD11	0.137473	0.0742346	0.0590288	0.144306	-0.0661274	0.0759212	0.378926	0.594678	-0.13185	0.0746629	0.07272	0.199752
ENSG00000092964	DPYSL2	-0.0723082	0.042058	0.0836674	0.339517	-0.269589	0.0424121	1.80206e-10	2.55751e-09	0.363446	0.0412248	7.63185e-19	1.49999e-17
ENSG00000092969	TGFB2	0.988588	0.111799	2.65412e-20	1.97791e-19	1.37487	0.106453	1.77858e-39	2.92741e-38	0.832828	0.109223	5.40272e-15	3.4252e-14
ENSG00000092978	GPATCH2	0.386949	0.0630587	4.64063e-10	3.88487e-09	0.542152	0.0623671	1.94189e-18	3.6057e-17	0.238582	0.0626547	0.000116093	0.000910752
ENSG00000093000	NUP50	-0.57707	0.0546895	1.08694e-26	2.36792e-25	-0.135219	0.052598	0.00978214	0.0584882	-0.0492293	0.051677	0.337107	1
ENSG00000093009	CDC45	-1.15757	0.0952822	2.58221e-35	9.58069e-34	-1.61989	0.10027	6.02595e-60	2.88223e-58	-2.14494	0.105865	2.60411e-92	8.87805e-91
ENSG00000093010	COMT	0.301821	0.0679157	6.18629e-06	3.55707e-05	0.258391	0.0682713	0.000135097	0.0011674	0.0763353	0.0679071	0.254735	1
ENSG00000093072	ADA2	0.0879868	0.10763	0.394502	0.739108	-0.140239	0.11181	0.199721	0.41561	-0.217734	0.110201	0.0407139	0.130987
ENSG00000093134	VNN3	-0.0140728	0.799357	0.873131	1	-0.0297394	1.12145	0.863855	1	-0.0369937	1.16695	0.843785	1
ENSG00000093144	ECHDC1	0.110254	0.0575082	0.0524558	0.143945	-0.0360782	0.0579385	0.531065	1	-0.208551	0.0578563	0.000270985	0.00190299
ENSG00000093167	LRRFIP2	0.491915	0.0610632	2.80065e-16	3.58933e-15	1.04736	0.0588172	6.07522e-72	3.56603e-70	1.15335	0.0578952	3.23422e-89	2.19897e-87
ENSG00000093183	SEC22C	-0.398651	0.0585816	5.34522e-12	5.29096e-11	-0.759221	0.0613657	1.07096e-35	3.30489e-34	-1.15257	0.0636617	3.56751e-74	1.87908e-72
ENSG00000093217	XYLB	-0.433363	0.0840406	1.14076e-07	7.7819e-07	-0.907272	0.0897731	8.64031e-25	9.82222e-24	-0.394275	0.0817763	8.51151e-07	4.83155e-06
ENSG00000094631	HDAC6	0.225365	0.0616376	0.000210447	0.000993537	0.18842	0.0617635	0.00212938	0.0142231	0.501627	0.0599677	2.73277e-17	2.31214e-16
ENSG00000094661	OR1I1	0.037755	0.754432	0.751531	1	0.0739947	1.05345	0.750729	1	-0.029776	1.09408	0.90579	1
ENSG00000094755	GABRP	0.00810647	0.798939	0.926495	1	0.0139201	1.12063	0.935835	1	0.01029	1.16556	0.95614	1
ENSG00000094796	KRT31	-0.0449309	0.553196	0.821995	1	-0.28451	0.797557	0.424267	1	-0.141008	0.75882	0.705015	1
ENSG00000094804	CDC6	-1.71669	0.0754166	4.62566e-116	5.81495e-114	-2.45443	0.0849257	5.64577e-185	9.98008e-183	-2.39844	0.081084	1.44854e-193	2.66693e-191
ENSG00000094841	UPRT	0.183654	0.0873639	0.0307868	0.0984355	-0.472751	0.0960739	5.46334e-07	2.87292e-06	-0.187009	0.0893435	0.0321466	0.103114
ENSG00000094880	CDC23	-0.600009	0.0529013	1.51959e-30	4.28597e-29	-0.51329	0.0517335	1.97115e-23	4.66793e-22	-0.310184	0.0496767	3.09865e-10	3.3922e-09
ENSG00000094914	AAAS	-0.299068	0.0628036	1.35673e-06	1.05027e-05	-0.445695	0.0636951	1.76017e-12	1.59201e-11	-0.739242	0.0650499	1.71543e-30	2.21346e-29
[truncated: 17,973 more rows]
