# Supplementary material for: UMP-CMP kinase 2 gene expression in macrophages is dependent on the IRF3-IFNAR signaling axis
Source: PLoS One. 2021 Oct 27;16(10):e0258989. doi: 10.1371/journal.pone.0258989 (PMC8550426; doi:10.1371/journal.pone.0258989)
Supplement: S1 Data — (ZIP) [file pone.0258989.s009.zip]

Archive with 2 entries (2 files):
- CMPK2 expression paper figures.pptx
- __MACOSX/._CMPK2 expression paper figures.pptx
